# Supplementary material for: (1R,4R,6S,7R)-5,5-Di­bromo-1,4,8,8-tetra­methyl­tri­cyclo­[5.4.1.04,6]dodecan-12-one
Source: Acta Crystallogr Sect E Struct Rep Online. 2014 Apr 9;70(Pt 5):o526. doi: 10.1107/S1600536814007351 (PMC4011314; doi:10.1107/S1600536814007351)
Supplement: Supplementary file 1 [file e-70-0o526-sup1.cif]

##############################################################################
#                                                                            #
# This CIF contains the data in a paper accepted for publication in          #
# Acta Crystallographica Section E. It conforms to the requirements of       #
# Notes for Authors for Acta Crystallographica Section E, and has been       #
# peer reviewed under the auspices of the IUCr Commission on Journals.       #
#                                                                            #
# Full details of the Crystallographic Information File format               #
# are given in the paper "The Crystallographic Information File (CIF):       #
# a New Standard Archive File for Crystallography" by S. R. Hall, F. H.      #
# Allen and I. D. Brown [Acta Cryst. (1991), A47, 655-685].                  #
#                                                                            #
# The current version of the core CIF dictionary is obtainable from          #
# ftp://ftp.iucr.org/pub/cif_core.dic.                                       #
#                                                                            #
# Software is freely available for graphical display of the structure(s)     #
# in this CIF. For information consult the CIF software page                 #
# http://www.iucr.org/resources/cif/software.                                #
#                                                                            #
# This file may be used for bona fide research purposes within the           #
# scientific community so long as proper attribution is given to the journal # 
# article from which it was obtained.                                        #
#                                                                            #
##############################################################################
data_I
_audit_creation_method     SHELXL-97
_journal_date_recd_electronic     2014-04-01
_journal_date_accepted     2014-04-02
_journal_name_full     'Acta Crystallographica, Section E'
_journal_year     2014
_journal_volume     70
_journal_issue      5
_journal_page_first     o526
_journal_page_last     o526
_journal_paper_category     QO
_journal_paper_doi     10.1107/S1600536814007351
_journal_coeditor_code     BT6972
_publ_contact_author_name     'Dr Mohamed Zaki'
_publ_contact_author_address
;
Laboratoire de Chimie des Substances Naturelles
"Unit\'e Associ\'e au CNRST (URAC16)"
Facult\'e des Sciences Semlalia,
BP 2390 Bd My Abdellah,
40000 Marrakech
Morocco
;
_publ_contact_author_email     'zaki4692@gmail.com'
_publ_contact_author_fax     '0021224437408'
_publ_contact_author_phone     '0021224434649'
_publ_section_title
;\
(1<i>R</i>,4<i>R</i>,6<i>S</i>,7<i>R</i>)-5,5-Dibromo-1,4,8,8-\
tetramethyltricyclo[5.4.1.0^4,6^]dodecan-12-one
;
loop_
    _publ_author_name
    _publ_author_address
    'Zaki, Mohamed'
;
Laboratoire de Chimie des Substances Naturelles
"Unit\'e Associ\'e au CNRST (URAC16)"
Facult\'e des Sciences Semlalia,
BP 2390 Bd My Abdellah,
40000 Marrakech
Morocco
;
    'Benharref, Ahmed'
;
Laboratoire de Chimie des Substances Naturelles
"Unit\'e Associ\'e au CNRST (URAC16)"
Facult\'e des Sciences Semlalia,
BP 2390 Bd My Abdellah,
40000 Marrakech
Morocco
;
    'Daran, Jean-Claude'
;
Laboratoire de Chimie de Coordination,
205 Route de Narbone, 31077 Toulouse Cedex 04, France
;
    'Berraho, Moha'
;
Laboratoire de Chimie des Substances Naturelles
"Unit\'e Associ\'e au CNRST (URAC16)"
Facult\'e des Sciences Semlalia,
BP 2390 Bd My Abdellah,
40000 Marrakech
Morocco
;
_database_code_depnum_ccdc_archive     'CCDC 995040'
_chemical_name_systematic
;\
(1<i>R</i>,4<i>R</i>,6<i>S</i>,7<i>R</i>)-5,5-Dibromo-1,4,8,8-\
tetramethyltricyclo[5.4.1.0^4,6^]dodecan-12-one
;
_chemical_name_common
;
;
_chemical_formula_moiety     'C16 H24 Br2 O'
_chemical_formula_sum     'C16 H24 Br2 O'
_chemical_formula_iupac     'C16 H24 Br2 O'
_chemical_formula_weight     392.17
_chemical_melting_point     ?
_symmetry_cell_setting     triclinic
_symmetry_space_group_name_H-M     'P 1'
_symmetry_space_group_name_Hall     'P 1'
loop_
    _symmetry_equiv_pos_as_xyz
    'x, y, z'
_cell_length_a     6.6550(3)
_cell_length_b     9.4142(4)
_cell_length_c     12.9389(13)
_cell_angle_alpha     86.008(6)
_cell_angle_beta     83.921(6)
_cell_angle_gamma     89.511(4)
_cell_volume     804.13(9)
_cell_formula_units_Z     2
_cell_measurement_reflns_used     2828
_cell_measurement_theta_min     3.7250
_cell_measurement_theta_max     26.6430
_cell_measurement_temperature     173(2)
_exptl_crystal_description     needle
_exptl_crystal_colour     colourless
_exptl_crystal_size_max     0.38
_exptl_crystal_size_mid     0.11
_exptl_crystal_size_min     0.10
_exptl_crystal_density_diffrn     1.620
_exptl_crystal_density_meas     ?
_exptl_crystal_density_method     'not measured'
_exptl_crystal_F_000     396
_exptl_absorpt_coefficient_mu     5.032
_exptl_absorpt_correction_type     multi-scan
_exptl_absorpt_process_details     '(CrysAlis PRO; Agilent, 2012)'
_exptl_absorpt_correction_T_min     0.670
_exptl_absorpt_correction_T_max     1.00
_exptl_special_details     ?
_diffrn_ambient_temperature     173(2)
_diffrn_radiation_type     MoK\a
_diffrn_radiation_wavelength     0.71073
_diffrn_radiation_source     'fine-focus sealed tube'
_diffrn_radiation_monochromator     graphite
_diffrn_measurement_device_type     'Agilent Xcalibur (Eos, Gemini ultra)'
_diffrn_measurement_method     '\w scans'
_diffrn_detector_area_resol_mean     16.1978
_diffrn_reflns_number     11451
_diffrn_reflns_av_R_equivalents     0.0566
_diffrn_reflns_av_sigmaI/netI     0.0960
_diffrn_reflns_theta_min     3.17
_diffrn_reflns_theta_max     26.37
_diffrn_reflns_theta_full     26.37
_diffrn_measured_fraction_theta_max     0.998
_diffrn_measured_fraction_theta_full     0.998
_diffrn_reflns_limit_h_min     -8
_diffrn_reflns_limit_h_max     8
_diffrn_reflns_limit_k_min     -11
_diffrn_reflns_limit_k_max     11
_diffrn_reflns_limit_l_min     -16
_diffrn_reflns_limit_l_max     16
_refine_special_details
;
Refinement of <i>F</i>^2^ against ALL reflections. The weighted <i>R</i>-factor
<i>wR</i> and goodness of fit <i>S</i> are based on <i>F</i>^2^, conventional
<i>R</i>-factors <i>R</i> are based on <i>F</i>, with <i>F</i> set to zero for
negative <i>F</i>^2^. The threshold expression of <i>F</i>^2^ >
\s(<i>F</i>^2^) is used only for calculating <i>R</i>-factors(gt) <i>etc</i>.
and is not relevant to the choice of reflections for refinement.
<i>R</i>-factors based on <i>F</i>^2^ are statistically about twice as large
as those based on <i>F</i>, and <i>R</i>- factors based on ALL data will be
even larger.
;
_reflns_number_total     6327
_reflns_number_gt     5209
_reflns_threshold_expression     I>2\s(I)
_refine_ls_structure_factor_coef     Fsqd
_refine_ls_matrix_type     full
_refine_ls_R_factor_all     0.0717
_refine_ls_R_factor_gt     0.0537
_refine_ls_wR_factor_gt     0.1082
_refine_ls_wR_factor_ref     0.1185
_refine_ls_goodness_of_fit_ref     1.007
_refine_ls_restrained_S_all     1.007
_refine_ls_number_reflns     6327
_refine_ls_number_parameters     351
_refine_ls_number_restraints     3
_refine_ls_hydrogen_treatment     constr
_refine_ls_weighting_scheme     calc
_refine_ls_weighting_details
                 'calc w=1/[\s^2^(Fo^2^)+(0.0447P)^2^] where P=(Fo^2^+2Fc^2^)/3'
_atom_sites_solution_hydrogens     geom
_atom_sites_solution_primary     direct
_atom_sites_solution_secondary     difmap
_refine_ls_shift/su_max     0.000
_refine_ls_shift/su_mean     0.000
_refine_diff_density_max     0.767
_refine_diff_density_min     -0.624
_refine_ls_extinction_method     none
_refine_ls_extinction_coef     ?
_refine_ls_abs_structure_details
                              'Flack & Bernardinelli (2000), 3035 Friedel pairs'
_refine_ls_abs_structure_Flack     -0.017(15)
loop_
    _atom_type_symbol
    _atom_type_description
    _atom_type_scat_dispersion_real
    _atom_type_scat_dispersion_imag
    _atom_type_scat_source
    'C' 'C' 0.0033 0.0016
                         'International Tables Vol C Tables 4.2.6.8 and 6.1.1.4'
    'H' 'H' 0.0000 0.0000
                         'International Tables Vol C Tables 4.2.6.8 and 6.1.1.4'
    'O' 'O' 0.0106 0.0060
                         'International Tables Vol C Tables 4.2.6.8 and 6.1.1.4'
    'Br' 'Br' -0.2901 2.4595
                         'International Tables Vol C Tables 4.2.6.8 and 6.1.1.4'
_computing_data_collection     'CrysAlis PRO (Agilent, 2012)'
_computing_cell_refinement     'CrysAlis PRO (Agilent, 2012)'
_computing_data_reduction     'CrysAlis PRO (Agilent, 2012)'
_computing_structure_solution     'SHELXS97 (Sheldrick, 2008)'
_computing_structure_refinement     'SHELXL97 (Sheldrick, 2008)'
_computing_molecular_graphics     'ORTEP-3 for Windows (Farrugia, 2012)'
_computing_publication_material     'publCIF (Westrip, 2010)'
loop_
    _atom_site_type_symbol
    _atom_site_label
    _atom_site_fract_x
    _atom_site_fract_y
    _atom_site_fract_z
    _atom_site_U_iso_or_equiv
    _atom_site_adp_type
    _atom_site_calc_flag
    _atom_site_refinement_flags
    _atom_site_occupancy
    _atom_site_symmetry_multiplicity
    _atom_site_disorder_assembly
    _atom_site_disorder_group
    C C1 0.5880(12) -0.1550(8) 1.2375(6) 0.0276(18) Uani d . 1 1 . .
    C C2 0.5505(13) -0.0914(9) 1.3464(6) 0.034(2) Uani d . 1 1 . .
    H H2A 0.4417 -0.1471 1.3886 0.040 Uiso calc R 1 1 . .
    H H2B 0.6748 -0.1053 1.3818 0.040 Uiso calc R 1 1 . .
    C C3 0.4926(12) 0.0666(9) 1.3462(7) 0.028(2) Uani d . 1 1 . .
    H H3A 0.4717 0.0941 1.4191 0.034 Uiso calc R 1 1 . .
    H H3B 0.6059 0.1241 1.3098 0.034 Uiso calc R 1 1 . .
    C C4 0.3007(11) 0.1013(8) 1.2934(6) 0.0252(18) Uani d . 1 1 . .
    C C5 0.2942(11) 0.2374(8) 1.2238(6) 0.0225(17) Uani d . 1 1 . .
    C C6 0.3148(11) 0.0978(7) 1.1734(6) 0.0191(17) Uani d . 1 1 . .
    H H6 0.1873 0.0660 1.1475 0.023 Uiso calc R 1 1 . .
    C C7 0.5057(11) 0.0591(8) 1.1050(6) 0.0226(17) Uani d . 1 1 . .
    H H7 0.5764 0.1510 1.0817 0.027 Uiso calc R 1 1 . .
    C C8 0.4504(11) -0.0078(8) 1.0021(6) 0.0275(18) Uani d . 1 1 . .
    C C9 0.3174(14) -0.1435(8) 1.0270(7) 0.033(2) Uani d . 1 1 . .
    H H9A 0.1841 -0.1137 1.0599 0.039 Uiso calc R 1 1 . .
    H H9B 0.2948 -0.1823 0.9600 0.039 Uiso calc R 1 1 . .
    C C10 0.3944(13) -0.2635(8) 1.0963(7) 0.032(2) Uani d . 1 1 . .
    H H10A 0.5336 -0.2882 1.0683 0.039 Uiso calc R 1 1 . .
    H H10B 0.3086 -0.3484 1.0942 0.039 Uiso calc R 1 1 . .
    C C11 0.3955(12) -0.2268(8) 1.2106(6) 0.0281(19) Uani d . 1 1 . .
    H H11A 0.2794 -0.1633 1.2280 0.034 Uiso calc R 1 1 . .
    H H11B 0.3738 -0.3158 1.2557 0.034 Uiso calc R 1 1 . .
    C C12 0.6585(11) -0.0347(8) 1.1572(6) 0.0221(17) Uani d . 1 1 . .
    C C13 0.7592(14) -0.2668(10) 1.2418(8) 0.039(2) Uani d . 1 1 . .
    H H13A 0.7752 -0.3149 1.1767 0.059 Uiso calc R 1 1 . .
    H H13B 0.7249 -0.3370 1.3004 0.059 Uiso calc R 1 1 . .
    H H13C 0.8859 -0.2193 1.2510 0.059 Uiso calc R 1 1 . .
    C C14 0.6448(14) -0.0429(10) 0.9350(6) 0.037(2) Uani d . 1 1 . .
    H H14A 0.6112 -0.0806 0.8703 0.056 Uiso calc R 1 1 . .
    H H14B 0.7220 -0.1143 0.9732 0.056 Uiso calc R 1 1 . .
    H H14C 0.7259 0.0437 0.9186 0.056 Uiso calc R 1 1 . .
    C C15 0.3312(14) 0.1068(9) 0.9411(6) 0.031(2) Uani d . 1 1 . .
    H H15A 0.3025 0.0710 0.8748 0.046 Uiso calc R 1 1 . .
    H H15B 0.4121 0.1939 0.9274 0.046 Uiso calc R 1 1 . .
    H H15C 0.2038 0.1277 0.9825 0.046 Uiso calc R 1 1 . .
    C C16 0.1080(12) 0.0472(9) 1.3566(7) 0.037(2) Uani d . 1 1 . .
    H H16A 0.0519 0.1213 1.4010 0.055 Uiso calc R 1 1 . .
    H H16B 0.1382 -0.0379 1.4004 0.055 Uiso calc R 1 1 . .
    H H16C 0.0094 0.0233 1.3094 0.055 Uiso calc R 1 1 . .
    O O1 0.8370(8) -0.0058(6) 1.1385(5) 0.0370(15) Uani d . 1 1 . .
    Br Br1 0.51009(11) 0.37150(8) 1.21049(7) 0.0329(3) Uani d . 1 1 . .
    Br Br2 0.04085(11) 0.33708(9) 1.21682(7) 0.0376(3) Uani d . 1 1 . .
    C C1A 0.2236(11) 0.6190(8) 0.6230(6) 0.0250(17) Uani d . 1 1 . .
    C C2A 0.2439(12) 0.5548(8) 0.5146(6) 0.0284(19) Uani d . 1 1 . .
    H H2C 0.1584 0.6115 0.4690 0.034 Uiso calc R 1 1 . .
    H H2D 0.3858 0.5664 0.4836 0.034 Uiso calc R 1 1 . .
    C C3A 0.1869(11) 0.3985(9) 0.5135(7) 0.024(2) Uani d . 1 1 . .
    H H3C 0.2845 0.3398 0.5505 0.029 Uiso calc R 1 1 . .
    H H3D 0.1994 0.3720 0.4403 0.029 Uiso calc R 1 1 . .
    C C4A -0.0271(11) 0.3624(8) 0.5636(6) 0.0237(17) Uani d . 1 1 . .
    C C5A -0.0676(11) 0.2274(8) 0.6295(6) 0.0208(17) Uani d . 1 1 . .
    C C6A -0.0769(11) 0.3672(7) 0.6818(6) 0.0193(16) Uani d . 1 1 . .
    H H6A1 -0.2177 0.3998 0.7029 0.023 Uiso calc R 1 1 . .
    C C7A 0.0724(11) 0.4048(7) 0.7548(6) 0.0208(16) Uani d . 1 1 . .
    H H7A1 0.1292 0.3125 0.7819 0.025 Uiso calc R 1 1 . .
    C C8A -0.0317(11) 0.4772(7) 0.8529(5) 0.0233(17) Uani d . 1 1 . .
    C C9A -0.1548(13) 0.6092(8) 0.8239(6) 0.027(2) Uani d . 1 1 . .
    H H9A1 -0.2120 0.6492 0.8895 0.032 Uiso calc R 1 1 . .
    H H9A2 -0.2699 0.5776 0.7887 0.032 Uiso calc R 1 1 . .
    C C10A -0.0473(13) 0.7314(8) 0.7539(6) 0.034(2) Uani d . 1 1 . .
    H H10C -0.1388 0.8148 0.7518 0.040 Uiso calc R 1 1 . .
    H H10D 0.0745 0.7597 0.7852 0.040 Uiso calc R 1 1 . .
    C C11A 0.0146(11) 0.6919(8) 0.6438(6) 0.0258(18) Uani d . 1 1 . .
    H H11C 0.0137 0.7796 0.5969 0.031 Uiso calc R 1 1 . .
    H H11D -0.0896 0.6275 0.6240 0.031 Uiso calc R 1 1 . .
    C C12A 0.2523(11) 0.4925(7) 0.7042(6) 0.0237(17) Uani d . 1 1 . .
    C C13A 0.3950(13) 0.7266(9) 0.6268(7) 0.035(2) Uani d . 1 1 . .
    H H13D 0.3753 0.8098 0.5791 0.053 Uiso calc R 1 1 . .
    H H13E 0.5252 0.6818 0.6059 0.053 Uiso calc R 1 1 . .
    H H13F 0.3939 0.7566 0.6979 0.053 Uiso calc R 1 1 . .
    C C14A -0.1763(13) 0.3701(8) 0.9151(7) 0.032(2) Uani d . 1 1 . .
    H H14D -0.2433 0.4139 0.9761 0.049 Uiso calc R 1 1 . .
    H H14E -0.1004 0.2861 0.9378 0.049 Uiso calc R 1 1 . .
    H H14F -0.2782 0.3416 0.8711 0.049 Uiso calc R 1 1 . .
    C C15A 0.1302(13) 0.5154(8) 0.9242(6) 0.0308(19) Uani d . 1 1 . .
    H H15D 0.2236 0.5859 0.8868 0.046 Uiso calc R 1 1 . .
    H H15E 0.2053 0.4294 0.9437 0.046 Uiso calc R 1 1 . .
    H H15F 0.0639 0.5550 0.9871 0.046 Uiso calc R 1 1 . .
    C C16A -0.1904(12) 0.4126(9) 0.4946(7) 0.036(2) Uani d . 1 1 . .
    H H16D -0.1881 0.3525 0.4356 0.054 Uiso calc R 1 1 . .
    H H16E -0.1646 0.5117 0.4687 0.054 Uiso calc R 1 1 . .
    H H16F -0.3231 0.4056 0.5354 0.054 Uiso calc R 1 1 . .
    O O2 0.4216(8) 0.4614(6) 0.7244(5) 0.0338(14) Uani d . 1 1 . .
    Br Br3 0.14860(10) 0.09484(7) 0.65374(6) 0.0290(2) Uani d . 1 1 . .
    Br Br4 -0.31319(12) 0.12276(9) 0.62628(7) 0.0378(3) Uani d . 1 1 . .
loop_
    _atom_site_aniso_label
    _atom_site_aniso_U_11
    _atom_site_aniso_U_22
    _atom_site_aniso_U_33
    _atom_site_aniso_U_12
    _atom_site_aniso_U_13
    _atom_site_aniso_U_23
    C1 0.029(5) 0.015(4) 0.039(5) 0.006(3) -0.006(4) -0.002(3)
    C2 0.032(5) 0.042(5) 0.027(5) 0.003(4) -0.011(4) 0.003(4)
    C3 0.028(5) 0.038(6) 0.021(5) 0.002(4) -0.012(4) -0.006(4)
    C4 0.020(4) 0.028(4) 0.027(4) 0.000(3) -0.003(3) 0.005(3)
    C5 0.014(4) 0.030(4) 0.022(4) 0.011(3) 0.002(3) -0.002(3)
    C6 0.018(4) 0.019(4) 0.022(4) 0.002(3) -0.008(3) -0.001(3)
    C7 0.020(4) 0.021(4) 0.025(4) 0.005(3) 0.004(3) -0.003(3)
    C8 0.030(5) 0.027(4) 0.025(5) 0.008(3) 0.002(4) -0.002(3)
    C9 0.029(5) 0.030(5) 0.042(6) -0.008(4) -0.015(4) -0.007(4)
    C10 0.036(5) 0.021(4) 0.041(5) 0.005(3) -0.013(4) -0.004(4)
    C11 0.030(4) 0.023(5) 0.031(5) 0.000(3) -0.004(4) 0.004(4)
    C12 0.019(4) 0.021(4) 0.027(4) 0.001(3) -0.003(3) -0.009(3)
    C13 0.040(6) 0.037(5) 0.043(6) 0.006(4) -0.018(5) 0.006(4)
    C14 0.048(6) 0.046(6) 0.018(5) 0.012(4) 0.003(4) -0.007(4)
    C15 0.044(6) 0.034(5) 0.017(4) 0.015(4) -0.012(4) -0.009(4)
    C16 0.024(5) 0.050(6) 0.034(5) -0.008(4) 0.007(4) -0.003(4)
    O1 0.017(3) 0.034(3) 0.059(4) 0.005(2) -0.001(3) 0.000(3)
    Br1 0.0291(5) 0.0234(5) 0.0468(6) 0.0026(3) -0.0041(4) -0.0068(4)
    Br2 0.0272(5) 0.0480(6) 0.0380(6) 0.0191(4) -0.0027(4) -0.0084(5)
    C1A 0.017(4) 0.031(4) 0.024(4) 0.000(3) 0.005(3) 0.000(3)
    C2A 0.028(4) 0.028(4) 0.026(5) 0.006(3) 0.010(4) 0.001(3)
    C3A 0.020(4) 0.024(5) 0.027(5) 0.001(3) 0.005(4) -0.003(4)
    C4A 0.015(4) 0.022(4) 0.035(5) 0.000(3) -0.004(3) 0.000(3)
    C5A 0.018(4) 0.029(4) 0.016(4) -0.002(3) -0.001(3) -0.006(3)
    C6A 0.018(4) 0.014(4) 0.024(4) 0.005(3) 0.004(3) 0.002(3)
    C7A 0.024(4) 0.016(4) 0.023(4) 0.004(3) -0.003(3) -0.006(3)
    C8A 0.034(5) 0.023(4) 0.013(4) 0.003(3) -0.003(3) -0.002(3)
    C9A 0.021(4) 0.030(4) 0.027(5) 0.008(3) 0.011(4) -0.004(4)
    C10A 0.038(5) 0.017(4) 0.043(5) 0.013(3) 0.009(4) 0.001(4)
    C11A 0.024(4) 0.012(4) 0.039(5) 0.004(3) 0.002(4) 0.003(3)
    C12A 0.021(4) 0.018(4) 0.031(5) 0.004(3) 0.002(3) -0.006(3)
    C13A 0.034(5) 0.026(5) 0.045(6) -0.004(4) 0.003(4) -0.001(4)
    C14A 0.029(5) 0.024(4) 0.041(5) 0.005(4) 0.006(4) 0.004(4)
    C15A 0.045(5) 0.024(4) 0.025(5) 0.003(4) -0.010(4) -0.005(3)
    C16A 0.027(5) 0.051(6) 0.030(5) 0.002(4) -0.006(4) -0.003(4)
    O2 0.016(3) 0.035(3) 0.050(4) 0.001(2) -0.003(3) -0.001(3)
    Br3 0.0281(5) 0.0210(5) 0.0387(6) 0.0047(3) -0.0057(4) -0.0052(4)
    Br4 0.0263(5) 0.0444(6) 0.0443(6) -0.0121(4) -0.0082(4) -0.0074(5)
_geom_special_details
;
All e.s.d.'s (except the e.s.d. in the dihedral angle between two l.s. planes)
are estimated using the full covariance matrix. The cell e.s.d.'s are taken
into account individually in the estimation of e.s.d.'s in distances, angles
and torsion angles; correlations between e.s.d.'s in cell parameters are only
used when they are defined by crystal symmetry. An approximate (isotropic)
treatment of cell e.s.d.'s is used for estimating e.s.d.'s involving l.s.
planes.
;
loop_
    _geom_bond_atom_site_label_1
    _geom_bond_atom_site_label_2
    _geom_bond_site_symmetry_2
    _geom_bond_distance
    _geom_bond_publ_flag
    C1 C12 . 1.525(11) ?
    C1 C11 . 1.537(11) ?
    C1 C13 . 1.547(11) ?
    C1 C2 . 1.564(11) ?
    C2 C3 . 1.534(12) ?
    C2 H2A . 0.9900 ?
    C2 H2B . 0.9900 ?
    C3 C4 . 1.534(10) ?
    C3 H3A . 0.9900 ?
    C3 H3B . 0.9900 ?
    C4 C5 . 1.517(10) ?
    C4 C16 . 1.519(10) ?
    C4 C6 . 1.548(10) ?
    C5 C6 . 1.506(11) ?
    C5 Br1 . 1.907(8) ?
    C5 Br2 . 1.930(7) ?
    C6 C7 . 1.527(9) ?
    C6 H6 . 1.0000 ?
    C7 C12 . 1.522(10) ?
    C7 C8 . 1.591(10) ?
    C7 H7 . 1.0000 ?
    C8 C14 . 1.526(10) ?
    C8 C15 . 1.555(10) ?
    C8 C9 . 1.556(11) ?
    C9 C10 . 1.513(11) ?
    C9 H9A . 0.9900 ?
    C9 H9B . 0.9900 ?
    C10 C11 . 1.542(11) ?
    C10 H10A . 0.9900 ?
    C10 H10B . 0.9900 ?
    C11 H11A . 0.9900 ?
    C11 H11B . 0.9900 ?
    C12 O1 . 1.217(9) ?
    C13 H13A . 0.9800 ?
    C13 H13B . 0.9800 ?
    C13 H13C . 0.9800 ?
    C14 H14A . 0.9800 ?
    C14 H14B . 0.9800 ?
    C14 H14C . 0.9800 ?
    C15 H15A . 0.9800 ?
    C15 H15B . 0.9800 ?
    C15 H15C . 0.9800 ?
    C16 H16A . 0.9800 ?
    C16 H16B . 0.9800 ?
    C16 H16C . 0.9800 ?
    C1A C13A . 1.539(11) ?
    C1A C11A . 1.552(10) ?
    C1A C12A . 1.557(10) ?
    C1A C2A . 1.557(11) ?
    C2A C3A . 1.524(11) ?
    C2A H2C . 0.9900 ?
    C2A H2D . 0.9900 ?
    C3A C4A . 1.532(9) ?
    C3A H3C . 0.9900 ?
    C3A H3D . 0.9900 ?
    C4A C5A . 1.490(10) ?
    C4A C16A . 1.529(11) ?
    C4A C6A . 1.534(10) ?
    C5A C6A . 1.518(10) ?
    C5A Br4 . 1.921(7) ?
    C5A Br3 . 1.933(8) ?
    C6A C7A . 1.503(10) ?
    C6A H6A1 . 1.0000 ?
    C7A C12A . 1.523(10) ?
    C7A C8A . 1.575(10) ?
    C7A H7A1 . 1.0000 ?
    C8A C14A . 1.526(10) ?
    C8A C9A . 1.530(10) ?
    C8A C15A . 1.551(10) ?
    C9A C10A . 1.545(11) ?
    C9A H9A1 . 0.9900 ?
    C9A H9A2 . 0.9900 ?
    C10A C11A . 1.512(11) ?
    C10A H10C . 0.9900 ?
    C10A H10D . 0.9900 ?
    C11A H11C . 0.9900 ?
    C11A H11D . 0.9900 ?
    C12A O2 . 1.212(9) ?
    C13A H13D . 0.9800 ?
    C13A H13E . 0.9800 ?
    C13A H13F . 0.9800 ?
    C14A H14D . 0.9800 ?
    C14A H14E . 0.9800 ?
    C14A H14F . 0.9800 ?
    C15A H15D . 0.9800 ?
    C15A H15E . 0.9800 ?
    C15A H15F . 0.9800 ?
    C16A H16D . 0.9800 ?
    C16A H16E . 0.9800 ?
    C16A H16F . 0.9800 ?
loop_
    _geom_angle_atom_site_label_1
    _geom_angle_atom_site_label_2
    _geom_angle_atom_site_label_3
    _geom_angle_site_symmetry_1
    _geom_angle_site_symmetry_3
    _geom_angle
    _geom_angle_publ_flag
    C12 C1 C11 . . 111.9(7) ?
    C12 C1 C13 . . 108.5(7) ?
    C11 C1 C13 . . 109.4(6) ?
    C12 C1 C2 . . 108.1(6) ?
    C11 C1 C2 . . 110.6(7) ?
    C13 C1 C2 . . 108.3(7) ?
    C3 C2 C1 . . 116.4(7) ?
    C3 C2 H2A . . 108.2 ?
    C1 C2 H2A . . 108.2 ?
    C3 C2 H2B . . 108.2 ?
    C1 C2 H2B . . 108.2 ?
    H2A C2 H2B . . 107.3 ?
    C4 C3 C2 . . 113.0(7) ?
    C4 C3 H3A . . 109.0 ?
    C2 C3 H3A . . 109.0 ?
    C4 C3 H3B . . 109.0 ?
    C2 C3 H3B . . 109.0 ?
    H3A C3 H3B . . 107.8 ?
    C5 C4 C16 . . 119.2(7) ?
    C5 C4 C3 . . 118.8(6) ?
    C16 C4 C3 . . 113.7(7) ?
    C5 C4 C6 . . 58.9(5) ?
    C16 C4 C6 . . 118.0(7) ?
    C3 C4 C6 . . 117.7(7) ?
    C6 C5 C4 . . 61.6(5) ?
    C6 C5 Br1 . . 121.7(5) ?
    C4 C5 Br1 . . 121.1(5) ?
    C6 C5 Br2 . . 116.7(6) ?
    C4 C5 Br2 . . 119.3(5) ?
    Br1 C5 Br2 . . 109.6(4) ?
    C5 C6 C7 . . 121.8(7) ?
    C5 C6 C4 . . 59.5(5) ?
    C7 C6 C4 . . 124.2(6) ?
    C5 C6 H6 . . 113.6 ?
    C7 C6 H6 . . 113.6 ?
    C4 C6 H6 . . 113.6 ?
    C12 C7 C6 . . 116.5(6) ?
    C12 C7 C8 . . 110.2(6) ?
    C6 C7 C8 . . 110.8(6) ?
    C12 C7 H7 . . 106.2 ?
    C6 C7 H7 . . 106.2 ?
    C8 C7 H7 . . 106.2 ?
    C14 C8 C15 . . 108.8(7) ?
    C14 C8 C9 . . 110.2(7) ?
    C15 C8 C9 . . 109.0(7) ?
    C14 C8 C7 . . 109.3(6) ?
    C15 C8 C7 . . 107.4(6) ?
    C9 C8 C7 . . 112.0(6) ?
    C10 C9 C8 . . 118.1(7) ?
    C10 C9 H9A . . 107.8 ?
    C8 C9 H9A . . 107.8 ?
    C10 C9 H9B . . 107.8 ?
    C8 C9 H9B . . 107.8 ?
    H9A C9 H9B . . 107.1 ?
    C9 C10 C11 . . 113.4(7) ?
    C9 C10 H10A . . 108.9 ?
    C11 C10 H10A . . 108.9 ?
    C9 C10 H10B . . 108.9 ?
    C11 C10 H10B . . 108.9 ?
    H10A C10 H10B . . 107.7 ?
    C1 C11 C10 . . 116.0(7) ?
    C1 C11 H11A . . 108.3 ?
    C10 C11 H11A . . 108.3 ?
    C1 C11 H11B . . 108.3 ?
    C10 C11 H11B . . 108.3 ?
    H11A C11 H11B . . 107.4 ?
    O1 C12 C7 . . 118.5(7) ?
    O1 C12 C1 . . 120.7(7) ?
    C7 C12 C1 . . 120.6(6) ?
    C1 C13 H13A . . 109.5 ?
    C1 C13 H13B . . 109.5 ?
    H13A C13 H13B . . 109.5 ?
    C1 C13 H13C . . 109.5 ?
    H13A C13 H13C . . 109.5 ?
    H13B C13 H13C . . 109.5 ?
    C8 C14 H14A . . 109.5 ?
    C8 C14 H14B . . 109.5 ?
    H14A C14 H14B . . 109.5 ?
    C8 C14 H14C . . 109.5 ?
    H14A C14 H14C . . 109.5 ?
    H14B C14 H14C . . 109.5 ?
    C8 C15 H15A . . 109.5 ?
    C8 C15 H15B . . 109.5 ?
    H15A C15 H15B . . 109.5 ?
    C8 C15 H15C . . 109.5 ?
    H15A C15 H15C . . 109.5 ?
    H15B C15 H15C . . 109.5 ?
    C4 C16 H16A . . 109.5 ?
    C4 C16 H16B . . 109.5 ?
    H16A C16 H16B . . 109.5 ?
    C4 C16 H16C . . 109.5 ?
    H16A C16 H16C . . 109.5 ?
    H16B C16 H16C . . 109.5 ?
    C13A C1A C11A . . 110.5(7) ?
    C13A C1A C12A . . 108.2(7) ?
    C11A C1A C12A . . 112.0(6) ?
    C13A C1A C2A . . 109.6(6) ?
    C11A C1A C2A . . 110.4(7) ?
    C12A C1A C2A . . 106.0(6) ?
    C3A C2A C1A . . 116.6(6) ?
    C3A C2A H2C . . 108.2 ?
    C1A C2A H2C . . 108.2 ?
    C3A C2A H2D . . 108.2 ?
    C1A C2A H2D . . 108.2 ?
    H2C C2A H2D . . 107.3 ?
    C2A C3A C4A . . 114.3(6) ?
    C2A C3A H3C . . 108.7 ?
    C4A C3A H3C . . 108.7 ?
    C2A C3A H3D . . 108.7 ?
    C4A C3A H3D . . 108.7 ?
    H3C C3A H3D . . 107.6 ?
    C5A C4A C16A . . 116.7(6) ?
    C5A C4A C3A . . 120.5(6) ?
    C16A C4A C3A . . 112.8(7) ?
    C5A C4A C6A . . 60.2(5) ?
    C16A C4A C6A . . 117.5(7) ?
    C3A C4A C6A . . 119.6(6) ?
    C4A C5A C6A . . 61.3(5) ?
    C4A C5A Br4 . . 121.0(5) ?
    C6A C5A Br4 . . 118.9(5) ?
    C4A C5A Br3 . . 120.7(5) ?
    C6A C5A Br3 . . 119.2(5) ?
    Br4 C5A Br3 . . 109.0(3) ?
    C7A C6A C5A . . 122.4(6) ?
    C7A C6A C4A . . 124.3(6) ?
    C5A C6A C4A . . 58.5(5) ?
    C7A C6A H6A1 . . 113.6 ?
    C5A C6A H6A1 . . 113.6 ?
    C4A C6A H6A1 . . 113.6 ?
    C6A C7A C12A . . 114.9(6) ?
    C6A C7A C8A . . 112.2(6) ?
    C12A C7A C8A . . 110.7(6) ?
    C6A C7A H7A1 . . 106.1 ?
    C12A C7A H7A1 . . 106.1 ?
    C8A C7A H7A1 . . 106.1 ?
    C14A C8A C9A . . 107.6(6) ?
    C14A C8A C15A . . 107.6(6) ?
    C9A C8A C15A . . 110.3(6) ?
    C14A C8A C7A . . 108.5(6) ?
    C9A C8A C7A . . 112.9(6) ?
    C15A C8A C7A . . 109.7(6) ?
    C8A C9A C10A . . 118.4(7) ?
    C8A C9A H9A1 . . 107.7 ?
    C10A C9A H9A1 . . 107.7 ?
    C8A C9A H9A2 . . 107.7 ?
    C10A C9A H9A2 . . 107.7 ?
    H9A1 C9A H9A2 . . 107.1 ?
    C11A C10A C9A . . 113.2(7) ?
    C11A C10A H10C . . 108.9 ?
    C9A C10A H10C . . 108.9 ?
    C11A C10A H10D . . 108.9 ?
    C9A C10A H10D . . 108.9 ?
    H10C C10A H10D . . 107.7 ?
    C10A C11A C1A . . 116.8(7) ?
    C10A C11A H11C . . 108.1 ?
    C1A C11A H11C . . 108.1 ?
    C10A C11A H11D . . 108.1 ?
    C1A C11A H11D . . 108.1 ?
    H11C C11A H11D . . 107.3 ?
    O2 C12A C7A . . 120.0(7) ?
    O2 C12A C1A . . 119.0(7) ?
    C7A C12A C1A . . 121.0(6) ?
    C1A C13A H13D . . 109.5 ?
    C1A C13A H13E . . 109.5 ?
    H13D C13A H13E . . 109.5 ?
    C1A C13A H13F . . 109.5 ?
    H13D C13A H13F . . 109.5 ?
    H13E C13A H13F . . 109.5 ?
    C8A C14A H14D . . 109.5 ?
    C8A C14A H14E . . 109.5 ?
    H14D C14A H14E . . 109.5 ?
    C8A C14A H14F . . 109.5 ?
    H14D C14A H14F . . 109.5 ?
    H14E C14A H14F . . 109.5 ?
    C8A C15A H15D . . 109.5 ?
    C8A C15A H15E . . 109.5 ?
    H15D C15A H15E . . 109.5 ?
    C8A C15A H15F . . 109.5 ?
    H15D C15A H15F . . 109.5 ?
    H15E C15A H15F . . 109.5 ?
    C4A C16A H16D . . 109.5 ?
    C4A C16A H16E . . 109.5 ?
    H16D C16A H16E . . 109.5 ?
    C4A C16A H16F . . 109.5 ?
    H16D C16A H16F . . 109.5 ?
    H16E C16A H16F . . 109.5 ?
_iucr_refine_instructions_details
;
TITL CetDib2 in P1
CELL  0.71073   6.6550   9.4142  12.9389   86.008   83.921   89.511
ZERR     2.00   0.0003   0.0004   0.0013    0.006    0.006    0.004
LATT  -1
SFAC  C    H    O    BR
UNIT  32   48   2    4
MERG   2
SHEL 40 0.8
FMAP   2
PLAN   25
ACTA    52.80
BOND   $H
L.S.   8
TEMP  -100.00
WGHT    0.044700
FVAR       3.16595
MOLE    1
C1    1    0.587993   -0.154970    1.237498    11.00000    0.02876    0.01517 =
         0.03936   -0.00191   -0.00641    0.00584
C2    1    0.550542   -0.091422    1.346405    11.00000    0.03212    0.04203 =
         0.02743    0.00283   -0.01082    0.00261
AFIX  23
H2A   2    0.441720   -0.147054    1.388630    11.00000   -1.20000
H2B   2    0.674767   -0.105251    1.381792    11.00000   -1.20000
AFIX   0
C3    1    0.492590    0.066614    1.346246    11.00000    0.02775    0.03820 =
         0.02085   -0.00641   -0.01217    0.00163
AFIX  23
H3A   2    0.471656    0.094138    1.419075    11.00000   -1.20000
H3B   2    0.605854    0.124130    1.309775    11.00000   -1.20000
AFIX   0
C4    1    0.300732    0.101315    1.293358    11.00000    0.01962    0.02792 =
         0.02706    0.00532   -0.00331    0.00050
C5    1    0.294154    0.237427    1.223810    11.00000    0.01436    0.02982 =
         0.02239   -0.00152    0.00194    0.01061
C6    1    0.314754    0.097823    1.173405    11.00000    0.01803    0.01870 =
         0.02174   -0.00135   -0.00795    0.00198
AFIX  13
H6    2    0.187301    0.065981    1.147517    11.00000   -1.20000
AFIX   0
C7    1    0.505742    0.059150    1.104963    11.00000    0.01998    0.02101 =
         0.02538   -0.00285    0.00428    0.00479
AFIX  13
H7    2    0.576361    0.151008    1.081707    11.00000   -1.20000
AFIX   0
C8    1    0.450446   -0.007847    1.002072    11.00000    0.03035    0.02651 =
         0.02466   -0.00225    0.00159    0.00764
C9    1    0.317441   -0.143498    1.026985    11.00000    0.02938    0.02988 =
         0.04166   -0.00707   -0.01528   -0.00784
AFIX  23
H9A   2    0.184079   -0.113685    1.059890    11.00000   -1.20000
H9B   2    0.294823   -0.182341    0.960007    11.00000   -1.20000
AFIX   0
C10   1    0.394430   -0.263484    1.096290    11.00000    0.03619    0.02126 =
         0.04145   -0.00429   -0.01333    0.00493
AFIX  23
H10A  2    0.533598   -0.288196    1.068296    11.00000   -1.20000
H10B  2    0.308631   -0.348412    1.094197    11.00000   -1.20000
AFIX   0
C11   1    0.395532   -0.226827    1.210569    11.00000    0.02956    0.02339 =
         0.03089    0.00359   -0.00398   -0.00010
AFIX  23
H11A  2    0.279408   -0.163282    1.228031    11.00000   -1.20000
H11B  2    0.373832   -0.315820    1.255719    11.00000   -1.20000
AFIX   0
C12   1    0.658470   -0.034715    1.157161    11.00000    0.01888    0.02108 =
         0.02740   -0.00893   -0.00264    0.00122
C13   1    0.759209   -0.266799    1.241789    11.00000    0.04038    0.03672 =
         0.04274    0.00616   -0.01816    0.00560
AFIX 137
H13A  2    0.775234   -0.314947    1.176656    11.00000   -1.50000
H13B  2    0.724924   -0.336991    1.300424    11.00000   -1.50000
H13C  2    0.885902   -0.219280    1.251007    11.00000   -1.50000
AFIX   0
C14   1    0.644777   -0.042909    0.935018    11.00000    0.04777    0.04550 =
         0.01801   -0.00707    0.00289    0.01151
AFIX 137
H14A  2    0.611224   -0.080639    0.870266    11.00000   -1.50000
H14B  2    0.721954   -0.114271    0.973166    11.00000   -1.50000
H14C  2    0.725939    0.043670    0.918567    11.00000   -1.50000
AFIX   0
C15   1    0.331202    0.106761    0.941061    11.00000    0.04353    0.03425 =
         0.01715   -0.00932   -0.01178    0.01481
AFIX 137
H15A  2    0.302517    0.071022    0.874808    11.00000   -1.50000
H15B  2    0.412089    0.193851    0.927407    11.00000   -1.50000
H15C  2    0.203826    0.127662    0.982504    11.00000   -1.50000
AFIX   0
C16   1    0.107994    0.047187    1.356649    11.00000    0.02440    0.04961 =
         0.03362   -0.00331    0.00693   -0.00847
AFIX 137
H16A  2    0.051920    0.121265    1.400972    11.00000   -1.50000
H16B  2    0.138235   -0.037894    1.400374    11.00000   -1.50000
H16C  2    0.009446    0.023260    1.309446    11.00000   -1.50000
AFIX   0
O1    3    0.837027   -0.005802    1.138536    11.00000    0.01702    0.03362 =
         0.05916    0.00024   -0.00101    0.00490
BR1   4    0.510087    0.371497    1.210487    11.00000    0.02911    0.02344 =
         0.04681   -0.00677   -0.00413    0.00262
BR2   4    0.040848    0.337084    1.216821    11.00000    0.02717    0.04799 =
         0.03797   -0.00841   -0.00275    0.01908
MOLE    2
C1A   1    0.223593    0.619039    0.622953    11.00000    0.01750    0.03128 =
         0.02440    0.00002    0.00514   -0.00038
C2A   1    0.243921    0.554781    0.514641    11.00000    0.02783    0.02829 =
         0.02590    0.00077    0.01002    0.00557
AFIX  23
H2C   2    0.158372    0.611477    0.468988    11.00000   -1.20000
H2D   2    0.385773    0.566442    0.483570    11.00000   -1.20000
AFIX   0
C3A   1    0.186883    0.398464    0.513452    11.00000    0.01974    0.02398 =
         0.02678   -0.00341    0.00486    0.00135
AFIX  23
H3C   2    0.284512    0.339786    0.550505    11.00000   -1.20000
H3D   2    0.199436    0.372048    0.440311    11.00000   -1.20000
AFIX   0
C4A   1   -0.027104    0.362412    0.563576    11.00000    0.01453    0.02207 =
         0.03460   -0.00049   -0.00365   -0.00030
C5A   1   -0.067600    0.227444    0.629526    11.00000    0.01825    0.02864 =
         0.01616   -0.00639   -0.00124   -0.00241
C6A   1   -0.076909    0.367164    0.681772    11.00000    0.01810    0.01427 =
         0.02383    0.00176    0.00352    0.00472
AFIX  13
H6A1  2   -0.217707    0.399836    0.702927    11.00000   -1.20000
AFIX   0
C7A   1    0.072433    0.404830    0.754842    11.00000    0.02448    0.01618 =
         0.02251   -0.00571   -0.00307    0.00417
AFIX  13
H7A1  2    0.129160    0.312524    0.781869    11.00000   -1.20000
AFIX   0
C8A   1   -0.031734    0.477157    0.852910    11.00000    0.03392    0.02309 =
         0.01301   -0.00223   -0.00303    0.00307
C9A   1   -0.154770    0.609238    0.823947    11.00000    0.02111    0.03027 =
         0.02708   -0.00361    0.01068    0.00806
AFIX  23
H9A1  2   -0.212034    0.649200    0.889518    11.00000   -1.20000
H9A2  2   -0.269908    0.577632    0.788724    11.00000   -1.20000
AFIX   0
C10A  1   -0.047321    0.731448    0.753889    11.00000    0.03777    0.01702 =
         0.04286    0.00106    0.00900    0.01310
AFIX  23
H10C  2   -0.138800    0.814839    0.751753    11.00000   -1.20000
H10D  2    0.074476    0.759689    0.785204    11.00000   -1.20000
AFIX   0
C11A  1    0.014583    0.691900    0.643767    11.00000    0.02429    0.01243 =
         0.03872    0.00347    0.00235    0.00408
AFIX  23
H11C  2    0.013728    0.779618    0.596938    11.00000   -1.20000
H11D  2   -0.089594    0.627479    0.624013    11.00000   -1.20000
AFIX   0
C12A  1    0.252308    0.492522    0.704178    11.00000    0.02133    0.01791 =
         0.03140   -0.00621    0.00205    0.00385
C13A  1    0.395046    0.726572    0.626821    11.00000    0.03353    0.02565 =
         0.04532   -0.00086    0.00300   -0.00390
AFIX 137
H13D  2    0.375308    0.809789    0.579095    11.00000   -1.50000
H13E  2    0.525155    0.681816    0.605929    11.00000   -1.50000
H13F  2    0.393861    0.756592    0.697901    11.00000   -1.50000
AFIX   0
C14A  1   -0.176336    0.370121    0.915055    11.00000    0.02927    0.02398 =
         0.04073    0.00352    0.00642    0.00508
AFIX 137
H14D  2   -0.243285    0.413904    0.976123    11.00000   -1.50000
H14E  2   -0.100431    0.286075    0.937843    11.00000   -1.50000
H14F  2   -0.278172    0.341634    0.871114    11.00000   -1.50000
AFIX   0
C15A  1    0.130186    0.515375    0.924176    11.00000    0.04516    0.02382 =
         0.02523   -0.00497   -0.01012    0.00294
AFIX 137
H15D  2    0.223638    0.585888    0.886755    11.00000   -1.50000
H15E  2    0.205323    0.429392    0.943691    11.00000   -1.50000
H15F  2    0.063937    0.555002    0.987126    11.00000   -1.50000
AFIX   0
C16A  1   -0.190401    0.412556    0.494644    11.00000    0.02677    0.05097 =
         0.03003   -0.00277   -0.00616    0.00245
AFIX 137
H16D  2   -0.188106    0.352511    0.435625    11.00000   -1.50000
H16E  2   -0.164648    0.511712    0.468691    11.00000   -1.50000
H16F  2   -0.323124    0.405588    0.535429    11.00000   -1.50000
AFIX   0
O2    3    0.421560    0.461365    0.724360    11.00000    0.01562    0.03506 =
         0.05038   -0.00142   -0.00304    0.00125
BR3   4    0.148597    0.094838    0.653744    11.00000    0.02815    0.02104 =
         0.03868   -0.00523   -0.00572    0.00467
BR4   4   -0.313186    0.122763    0.626277    11.00000    0.02634    0.04442 =
         0.04429   -0.00736   -0.00823   -0.01208
HKLF 4
REM  CetDib2 in P1
REM R1 =  0.0537 for   5209 Fo > 4sig(Fo)  and  0.0717 for all   6327 data
REM    351 parameters refined using      3 restraints
END
WGHT      0.0447      0.0000
REM Highest difference peak  0.767,  deepest hole -0.624,  1-sigma level  0.112
Q1    1   0.2355  0.1554  0.5949  11.00000  0.05    0.77
Q2    1   0.3078  0.1011  0.6550  11.00000  0.05    0.74
Q3    1   0.3973  0.3213  1.2077  11.00000  0.05    0.74
Q4    1   0.1809  0.3870  1.2198  11.00000  0.05    0.71
Q5    1  -0.4760  0.0853  0.6264  11.00000  0.05    0.65
Q6    1  -0.1190  0.3580  1.2180  11.00000  0.05    0.65
Q7    1   0.4394  0.3266  1.2806  11.00000  0.05    0.62
Q8    1   0.2475  0.1199  0.7503  11.00000  0.05    0.62
Q9    1  -0.3799  0.0646  0.6960  11.00000  0.05    0.60
Q10   1  -0.1860  0.1209  0.6402  11.00000  0.05    0.59
Q11   1  -0.1921  0.1787  0.6316  11.00000  0.05    0.59
Q12   1   0.0126  0.0272  0.6558  11.00000  0.05    0.57
Q13   1  -0.4212  0.1269  0.5445  11.00000  0.05    0.55
Q14   1   0.6401  0.4420  1.2168  11.00000  0.05    0.52
Q15   1   0.4092  0.3431  1.1167  11.00000  0.05    0.52
Q16   1  -0.2839  0.1630  0.5379  11.00000  0.05    0.50
Q17   1   0.4384  0.3711  1.1049  11.00000  0.05    0.50
Q18   1   0.1461  0.3590  1.3144  11.00000  0.05    0.49
Q19   1   0.5596  0.3946  1.0864  11.00000  0.05    0.48
Q20   1   0.6968  0.3826  1.2191  11.00000  0.05    0.48
Q21   1   0.1075  0.0680  0.7764  11.00000  0.05    0.46
Q22   1  -0.1628  0.4056  1.1016  11.00000  0.05    0.45
Q23   1  -0.1053  0.2599  1.2165  11.00000  0.05    0.45
Q24   1  -0.2231  0.1193  0.7008  11.00000  0.05    0.45
Q25   1   0.3587  0.0561  0.7398  11.00000  0.05    0.44
;
