# Supplementary material for: (1R,4R,6S,7R)-5,5-Di­bromo-1,4,8,8-tetra­methyl­tri­cyclo­[5.4.1.04,6]dodecan-12-one
Source: Acta Crystallogr Sect E Struct Rep Online. 2014 Apr 9;70(Pt 5):o526. doi: 10.1107/S1600536814007351 (PMC4011314; doi:10.1107/S1600536814007351)
Supplement: Supplementary file 2 [file e-70-0o526-Isup2.hkl]

#
# h,k,l, Fc-squared, Fo-squared, sigma(Fo-squared) and status flag
#
data_I
_shelx_title ' CetDib2 in P1'
_shelx_refln_list_code          4
_shelx_F_calc_maximum      138.91
_exptl_crystal_F_000       396.00
_reflns_d_resolution_high  0.8000
 
loop_
 _symmetry_equiv_pos_as_xyz
 'x, y, z'
 
_cell_length_a     6.6550
_cell_length_b     9.4142
_cell_length_c    12.9389
_cell_angle_alpha  86.008
_cell_angle_beta   83.921
_cell_angle_gamma  89.511
 
_shelx_F_squared_multiplier     1.000
 
loop_
 _refln_index_h
 _refln_index_k
 _refln_index_l
 _refln_F_squared_calc
 _refln_F_squared_meas
 _refln_F_squared_sigma
 _refln_observed_status
  -2  -1 -16      166.63      237.82     80.12 o
  -1  -5 -15       77.84      113.84     63.42 o
  -2  -4 -15      113.79       82.04     57.66 o
  -1  -4 -15       57.32       75.92     58.01 o
   0  -4 -15       51.70       38.68     43.49 o
   1  -4 -15       62.45      122.20     70.30 o
  -3  -3 -15      124.80       63.45     53.72 o
  -2  -3 -15      373.95      477.32     69.52 o
  -1  -3 -15      131.87       76.29     53.38 o
   0  -3 -15      134.27      211.18     75.60 o
   1  -3 -15       79.85       58.73     47.30 o
  -3  -2 -15       31.85      -43.86     51.01 o
  -2  -2 -15      214.07      298.66     56.72 o
  -1  -2 -15      136.43      165.01     59.23 o
   0  -2 -15      379.06      434.81     93.81 o
   1  -2 -15       61.44       96.28     50.21 o
   2  -2 -15      154.97      215.34     74.70 o
  -3  -1 -15       78.57       24.56     47.68 o
  -2  -1 -15       48.02      103.39     61.50 o
   1  -1 -15      146.59      189.82     64.74 o
   2  -1 -15      129.14      127.57     60.53 o
  -3   0 -15      247.32      326.75    101.69 o
  -2   0 -15      193.83      351.69     94.43 o
  -3   1 -15      225.77      301.92     62.66 o
  -2   1 -15      130.19      228.69     58.22 o
  -1   1 -15      172.75      399.63     99.81 o
  -3   2 -15       44.90      101.60     41.75 o
  -2   2 -15      139.98      246.53     59.80 o
  -1   2 -15      271.05      351.91     92.97 o
   0   2 -15       30.35      255.96     87.07 o
   1   2 -15      157.82      339.49    102.90 o
  -2   3 -15        9.56       32.78     82.71 o
  -1   3 -15      102.63      220.09     79.78 o
   0   3 -15      111.03      193.81     82.86 o
  -2  -6 -14      304.08      300.79    111.59 o
  -1  -6 -14      151.84      197.80     52.80 o
   0  -6 -14       41.71      -22.38     48.12 o
   1  -6 -14       42.74        5.92     44.53 o
  -2  -5 -14      375.20      317.82     58.45 o
  -1  -5 -14       37.34       31.27     41.92 o
   0  -5 -14      237.35      157.45     67.45 o
   1  -5 -14      209.81      267.40     87.53 o
   2  -5 -14       15.38      109.97     57.97 o
  -4  -4 -14        0.59       71.79     45.25 o
  -3  -4 -14        4.93      -66.69     66.69 o
  -2  -4 -14      234.22      158.94     63.60 o
  -1  -4 -14       47.43       28.54     39.87 o
   0  -4 -14      217.05      263.60     78.74 o
   1  -4 -14      106.90      122.11     62.04 o
   2  -4 -14      117.10      298.66     85.59 o
  -4  -3 -14      381.38      385.68     99.00 o
  -3  -3 -14       35.91      -76.46     76.46 o
  -2  -3 -14        9.00       51.56     43.65 o
  -1  -3 -14      126.97      212.22     69.97 o
   0  -3 -14      165.44      245.14     79.22 o
   1  -3 -14      187.27      266.61     76.18 o
   2  -3 -14      295.56      442.44     96.08 o
   3  -3 -14      211.72      267.35     77.55 o
  -4  -2 -14      767.91      847.08    142.79 o
  -3  -2 -14       65.77      -80.01     80.01 o
  -2  -2 -14      183.58      262.17     69.05 o
  -1  -2 -14      159.18      205.20     66.19 o
   0  -2 -14       39.56       26.85     37.47 o
   1  -2 -14      146.13      192.16     66.91 o
   2  -2 -14      187.27      456.59     93.97 o
   3  -2 -14        6.86      -45.04     45.04 o
  -4  -1 -14      259.30      370.06     66.72 o
  -3  -1 -14       53.15      -87.44     87.44 o
  -2  -1 -14      200.29      177.78     44.35 o
  -1  -1 -14      203.41      200.32     60.69 o
   0  -1 -14      410.21      549.41     92.89 o
   1  -1 -14      321.33      513.73     94.15 o
   2  -1 -14       22.47       27.93     40.60 o
   3  -1 -14       37.81       51.77     44.43 o
  -4   0 -14       30.69       64.86     37.92 o
  -3   0 -14       33.45       23.88    124.75 o
  -2   0 -14      110.72      165.15     77.71 o
   1   0 -14      267.05      310.08     68.14 o
   2   0 -14      249.27      248.42     67.46 o
   3   0 -14       47.98       62.70     50.56 o
  -4   1 -14      224.24      200.59     53.55 o
  -3   1 -14       17.65       16.33     55.86 o
  -2   1 -14       32.48      127.21     50.76 o
   3   1 -14       81.14      214.83     76.35 o
  -4   2 -14      113.42       73.00     37.45 o
  -3   2 -14      227.32      241.58     56.40 o
  -2   2 -14       70.39      138.09     48.47 o
  -1   2 -14       57.40      132.32     69.50 o
   0   2 -14      105.53      314.47     89.08 o
  -3   3 -14      289.13      256.81     57.38 o
  -2   3 -14       42.05      105.39     57.37 o
  -1   3 -14      265.24      464.95    105.52 o
   0   3 -14       88.93      118.37     60.19 o
   1   3 -14       57.03      170.77     77.62 o
   2   3 -14       99.43      118.23     41.14 o
  -3   4 -14       61.01      102.59     54.90 o
  -2   4 -14       43.29       73.63     86.69 o
  -1   4 -14      378.69      371.82     88.98 o
   0   4 -14        2.23      -15.00     43.52 o
   1   4 -14      254.79      262.97     82.59 o
  -1   5 -14      160.91      267.00     84.28 o
   0   5 -14        6.73      -54.02     54.02 o
  -2  -7 -13      257.84      280.83     84.00 o
  -1  -7 -13       24.55       32.49     34.74 o
   0  -7 -13      193.91      259.77     91.90 o
   1  -7 -13      100.78       76.21     61.48 o
  -3  -6 -13       72.43       37.41     46.01 o
  -2  -6 -13      174.57      180.51     68.24 o
  -1  -6 -13      108.56       -4.48     50.62 o
   0  -6 -13      724.24      883.64    147.00 o
   1  -6 -13       19.58      -37.25     50.07 o
   2  -6 -13      345.52      440.55    109.65 o
  -3  -5 -13        8.67       -3.98     30.33 o
  -2  -5 -13      115.44      131.44     55.11 o
  -1  -5 -13      115.22       12.49     38.97 o
   0  -5 -13      446.99      510.69    115.43 o
   1  -5 -13       10.97      -29.74     45.35 o
   2  -5 -13      225.78      275.38     87.39 o
   3  -5 -13       99.92      186.23     77.78 o
  -5  -4 -13        1.01       34.90     41.47 o
  -4  -4 -13      299.51      320.71     83.77 o
  -3  -4 -13       56.94       -6.96     45.56 o
  -2  -4 -13      514.70      487.73     65.05 o
  -1  -4 -13      185.78      116.60     50.93 o
   0  -4 -13      184.64      164.37     68.69 o
   1  -4 -13       86.07      225.96     78.73 o
   2  -4 -13      161.36      326.98     90.11 o
   3  -4 -13       27.97      117.79     64.66 o
  -5  -3 -13       34.80       24.50     37.87 o
  -4  -3 -13       28.40       55.11     45.41 o
  -3  -3 -13      117.17       51.78     46.64 o
  -2  -3 -13      579.82      594.82     69.52 o
  -1  -3 -13      163.95      179.64     58.65 o
   0  -3 -13      737.54      878.94    127.80 o
   1  -3 -13      179.00      259.39     75.68 o
   2  -3 -13       96.80       74.94     54.72 o
   3  -3 -13      179.29      210.65     73.86 o
  -5  -2 -13       18.52       11.26     28.73 o
  -4  -2 -13       84.82       19.65     36.42 o
  -3  -2 -13       39.29        9.92     38.74 o
  -2  -2 -13      170.13      171.73     56.29 o
  -1  -2 -13      256.22      382.54     79.09 o
   0  -2 -13      697.79      818.53    117.42 o
   1  -2 -13       86.64      154.62     58.61 o
   2  -2 -13      197.90      327.49     78.10 o
   3  -2 -13      283.14      284.67     79.69 o
   4  -2 -13      150.21      194.48     68.83 o
  -5  -1 -13       54.04       71.93     50.92 o
  -4  -1 -13      257.94      295.84     56.49 o
  -3  -1 -13      338.95      309.82     94.74 o
  -2  -1 -13       14.44      -31.38     31.38 o
  -1  -1 -13       96.56      127.26     39.31 o
   0  -1 -13      298.69      302.06     73.50 o
   1  -1 -13      247.93      340.51     75.02 o
   2  -1 -13      137.12      125.08     51.79 o
   3  -1 -13      103.93       70.27     50.34 o
   4  -1 -13      136.80      221.25     72.35 o
  -5   0 -13      131.64      119.40     40.43 o
  -4   0 -13      380.44      326.88     58.83 o
  -3   0 -13      547.16      613.42     84.51 o
  -2   0 -13      348.66      367.59     95.29 o
  -1   0 -13      338.34      398.52     55.92 o
   0   0 -13       33.46      116.39     47.01 o
   1   0 -13       45.59      168.68     56.38 o
   2   0 -13      127.42      156.37     54.78 o
   3   0 -13      255.22      244.94     70.70 o
   4   0 -13       87.50      117.36     58.78 o
  -5   1 -13        5.95        9.12     28.17 o
  -4   1 -13      171.36      173.86     47.36 o
  -3   1 -13      300.36      257.36     55.19 o
  -2   1 -13      567.12      547.81     77.83 o
  -1   1 -13      670.08     1007.47    142.18 o
   1   1 -13      187.00      199.27     41.28 o
   2   1 -13      160.95      229.49     44.72 o
   3   1 -13      147.26      205.11     65.95 o
   4   1 -13      107.33      160.03     64.08 o
  -5   2 -13      101.60       62.45     69.66 o
  -4   2 -13       30.87       54.41     36.07 o
  -3   2 -13        5.47       22.22     54.81 o
  -2   2 -13      198.16      283.32     61.66 o
  -1   2 -13      186.02      285.63     61.92 o
   0   2 -13      297.42      476.98    104.50 o
   1   2 -13      189.04      189.41     49.56 o
   2   2 -13      170.64      168.18     61.48 o
   3   2 -13       90.49      195.00     72.37 o
  -4   3 -13       79.62       49.92     32.30 o
  -3   3 -13       86.51       26.41     57.61 o
  -2   3 -13      168.46      168.01     59.71 o
  -1   3 -13       83.17      150.67     67.24 o
   0   3 -13       70.65      132.82     64.98 o
   1   3 -13      149.66      117.94    109.51 o
   2   3 -13       30.88       39.34     49.99 o
   3   3 -13      148.36      160.48     65.03 o
  -4   4 -13       18.05      -25.10     50.78 o
  -3   4 -13      425.96      459.60     74.21 o
  -2   4 -13      146.17      192.61     83.29 o
  -1   4 -13      118.47      180.37     70.84 o
   0   4 -13      116.63      164.36     68.48 o
   1   4 -13       35.35       73.14     58.99 o
   2   4 -13       62.76       87.11     67.75 o
  -3   5 -13      234.21      338.28    140.51 o
  -2   5 -13       89.24      125.24     61.44 o
  -1   5 -13      272.75      284.58     74.37 o
   0   5 -13      147.24      140.95     62.16 o
   1   5 -13       23.58       68.97     49.95 o
   2   5 -13      126.27       39.74     33.15 o
  -2   6 -13        1.92       38.13     89.31 o
  -1   6 -13       82.02       27.65     44.38 o
   0   6 -13        0.25      -19.03     44.17 o
  -2  -8 -12       89.73      100.74     55.53 o
  -1  -8 -12       20.71        0.84     37.09 o
   0  -8 -12      411.76      506.66    124.72 o
   1  -8 -12      109.71       89.28     65.70 o
  -3  -7 -12        4.28      -34.11     36.75 o
  -2  -7 -12      240.44      201.53     71.09 o
  -1  -7 -12       33.44       11.35     31.61 o
   0  -7 -12        7.94       59.69     58.67 o
   1  -7 -12       94.65      151.19     74.56 o
   2  -7 -12       88.25       12.64     51.19 o
  -4  -6 -12      398.44      275.74     71.17 o
  -3  -6 -12       31.59        8.88     38.95 o
  -2  -6 -12      872.47      670.37    112.66 o
  -1  -6 -12       55.54      -11.85     54.27 o
   0  -6 -12      230.17      327.98     97.94 o
   1  -6 -12      304.19      261.28     85.28 o
   2  -6 -12       90.00       94.43     63.33 o
   3  -6 -12      125.80      242.30     83.81 o
  -5  -5 -12       25.67       32.35     35.10 o
  -4  -5 -12       18.43      -21.03     27.08 o
  -3  -5 -12       12.23        2.23     41.85 o
  -2  -5 -12     1044.28      744.85    108.97 o
  -1  -5 -12       31.67       -8.98     43.17 o
   0  -5 -12      356.51      448.92    101.80 o
   1  -5 -12      140.61      193.42     64.22 o
   2  -5 -12      156.47      192.45     71.48 o
   3  -5 -12      458.99      494.89    107.18 o
  -5  -4 -12       22.87        0.22     31.73 o
  -4  -4 -12      427.03      488.26     88.88 o
  -3  -4 -12       59.76       10.46     22.24 o
  -2  -4 -12      283.98      175.01     40.16 o
  -1  -4 -12       69.06       62.94     48.75 o
   0  -4 -12      444.18      593.05    108.79 o
   1  -4 -12       74.41       74.82     47.30 o
   2  -4 -12      550.12      709.12    117.73 o
   3  -4 -12      289.53      405.91     94.47 o
   4  -4 -12       13.89      -56.23     56.23 o
  -5  -3 -12       96.10      106.50     56.03 o
  -4  -3 -12      776.06      927.29    121.82 o
  -3  -3 -12      167.36      133.12     33.46 o
  -2  -3 -12      334.50      232.98     55.25 o
  -1  -3 -12      106.65      209.28     86.72 o
   0  -3 -12       98.36       66.22     37.79 o
   1  -3 -12      162.84      129.45     61.80 o
   2  -3 -12      437.72      575.85    102.78 o
   3  -3 -12      117.48      140.28     59.26 o
   4  -3 -12      257.29      239.04     75.61 o
  -6  -2 -12       28.91       11.37     37.02 o
  -5  -2 -12       73.92       93.03     35.82 o
  -4  -2 -12      754.06      752.11    118.24 o
  -3  -2 -12      139.88      145.00     59.82 o
  -2  -2 -12     1214.66      970.49     78.64 o
  -1  -2 -12      175.11      281.76     61.62 o
   0  -2 -12      341.61      373.37     81.13 o
   1  -2 -12      432.39      514.45     89.53 o
   2  -2 -12      194.82      297.13     77.88 o
   3  -2 -12      100.26       87.49     52.01 o
   4  -2 -12      325.59      299.37     83.02 o
  -6  -1 -12       83.48       93.11     57.87 o
  -5  -1 -12       21.17        8.82     30.97 o
  -4  -1 -12        9.31       44.73     62.34 o
  -3  -1 -12      116.43      102.78     58.85 o
  -2  -1 -12      971.96      981.63    139.14 o
  -1  -1 -12      128.20      188.59     42.48 o
   0  -1 -12      614.89      762.10    102.65 o
   1  -1 -12      518.67      594.45     94.88 o
   2  -1 -12      110.76       99.75     45.31 o
   3  -1 -12       30.01       33.68     39.38 o
   4  -1 -12      157.86       90.99     53.68 o
  -6   0 -12      330.73      360.08     95.59 o
  -5   0 -12      351.65      357.61     60.98 o
  -4   0 -12      217.22      213.32     45.72 o
  -3   0 -12       44.68      153.82     76.82 o
  -2   0 -12       20.46       -7.01     41.95 o
  -1   0 -12      150.21      149.45     51.89 o
   0   0 -12      348.90      382.72     65.08 o
   1   0 -12      233.01      357.14     47.99 o
   2   0 -12      196.04      202.25     62.00 o
   3   0 -12      337.14      452.20     85.87 o
   4   0 -12      197.58      271.79     73.46 o
  -6   1 -12      166.37      234.13     85.07 o
  -5   1 -12      226.60      233.67     49.46 o
  -4   1 -12      437.01      433.80     62.19 o
  -3   1 -12      335.54      386.14     82.03 o
  -2   1 -12      375.87      470.81     82.10 o
  -1   1 -12       68.90      114.41     31.76 o
   0   1 -12      205.47      232.67     67.51 o
   1   1 -12      626.24      691.23     61.64 o
   2   1 -12      358.20      472.76     57.50 o
   3   1 -12      216.49      317.59     71.55 o
   4   1 -12      273.66      359.23     80.90 o
  -5   2 -12       87.34       89.27     36.76 o
  -4   2 -12      239.68      228.79     50.89 o
  -3   2 -12      740.76      715.50     83.07 o
  -2   2 -12      427.66      453.05     67.49 o
  -1   2 -12      100.79      247.20     55.11 o
   1   2 -12      155.04      148.46     33.34 o
   2   2 -12      196.98      228.07     40.66 o
   3   2 -12       79.97      169.67     68.76 o
   4   2 -12       20.97       35.71     43.67 o
  -5   3 -12       58.21       20.79     52.80 o
  -4   3 -12      100.69      148.41     41.76 o
  -3   3 -12      237.59      168.89     54.22 o
  -2   3 -12      406.69      402.89     86.68 o
  -1   3 -12      925.67     1104.98    130.66 o
   0   3 -12       70.91      110.61     58.48 o
   1   3 -12      244.32      245.31     96.66 o
   2   3 -12      182.73      206.73     56.61 o
   3   3 -12      104.91      184.47     49.92 o
   4   3 -12       60.21      146.53     51.90 o
  -5   4 -12      392.41      390.90     69.99 o
  -4   4 -12      138.08       60.13     48.23 o
  -3   4 -12       19.59      -41.05     41.05 o
  -2   4 -12       86.09       57.52     35.57 o
  -1   4 -12      261.91      239.18     68.66 o
   0   4 -12      140.52      134.85     56.15 o
   1   4 -12      395.82      429.81     88.34 o
   2   4 -12      158.05      142.72     50.18 o
   3   4 -12      122.49      150.12     48.24 o
  -4   5 -12      201.67      146.21     55.21 o
  -3   5 -12      182.84      227.77     52.85 o
  -2   5 -12       70.05       68.30     49.36 o
  -1   5 -12       16.69       16.28     41.57 o
   0   5 -12       33.96       26.12     38.35 o
   1   5 -12      364.73      339.39     81.07 o
   2   5 -12       59.98        2.43     61.15 o
   3   5 -12      159.25      133.84     43.01 o
  -3   6 -12      257.50      248.57     59.74 o
  -2   6 -12       33.27       47.51     74.49 o
  -1   6 -12      180.88      172.36     64.52 o
   0   6 -12       20.38       31.25     44.51 o
   1   6 -12        0.78      -45.84     46.46 o
   2   6 -12       43.90      -28.43     54.75 o
  -2   7 -12        6.67       40.91     47.30 o
  -1   7 -12      356.96      387.91     94.34 o
   0   7 -12       66.25        7.04     43.87 o
  -1  -9 -11       60.82       33.40     52.91 o
   0  -9 -11        9.64       12.08     48.17 o
  -3  -8 -11       24.95       91.56     57.48 o
  -2  -8 -11      561.85      548.74    110.84 o
  -1  -8 -11       47.25       11.40     44.32 o
   0  -8 -11      216.10      186.79     80.99 o
   1  -8 -11      192.55      265.40     93.53 o
   2  -8 -11       27.36       41.73     49.24 o
  -4  -7 -11       46.20        2.60     39.75 o
  -3  -7 -11        0.47      -41.33     42.69 o
  -2  -7 -11      500.89      388.76     95.11 o
  -1  -7 -11       60.05       33.29     41.09 o
   0  -7 -11      556.38      794.23    137.26 o
   1  -7 -11      204.04       87.55     58.54 o
   2  -7 -11      217.09      264.07     92.91 o
   3  -7 -11      236.01      247.10     86.27 o
  -5  -6 -11       86.62       77.60     46.30 o
  -4  -6 -11      390.64      292.49     69.05 o
  -3  -6 -11       28.10       75.52     49.91 o
  -2  -6 -11       24.30       16.70     36.73 o
   0  -6 -11      554.46      742.80    129.85 o
   1  -6 -11        2.19      -65.64     65.64 o
   2  -6 -11      749.54      892.07    137.44 o
   3  -6 -11      136.26      240.15     83.21 o
   4  -6 -11      113.94      108.19     65.39 o
  -5  -5 -11       12.55       10.88     23.32 o
  -4  -5 -11      736.59      751.51     71.97 o
  -3  -5 -11       31.18       37.10     26.16 o
  -2  -5 -11      860.59      807.79     76.61 o
   0  -5 -11       22.32       20.19     41.85 o
   1  -5 -11      175.23      126.50     53.21 o
   2  -5 -11      675.68      760.48    123.68 o
   3  -5 -11        2.69      -24.33     40.10 o
   4  -5 -11      225.69      211.95     77.09 o
  -6  -4 -11      104.48      122.29     57.62 o
  -5  -4 -11       20.70       40.23     31.67 o
  -4  -4 -11      423.01      461.25     55.38 o
  -3  -4 -11       10.85       21.80     26.54 o
  -2  -4 -11     1256.81     1196.49    258.02 o
  -1  -4 -11       53.77       92.68     40.25 o
   0  -4 -11      514.27      656.36    113.09 o
   1  -4 -11      359.37      391.43     89.52 o
   2  -4 -11      202.06      301.29     87.23 o
   3  -4 -11       49.60      131.84     65.21 o
   4  -4 -11      168.22      116.42     48.70 o
  -6  -3 -11      279.12      444.99     95.66 o
  -5  -3 -11       30.98       81.96     49.17 o
  -4  -3 -11       37.50       44.89     23.49 o
  -3  -3 -11       45.80       58.94     78.67 o
  -2  -3 -11      872.82      723.09    156.11 o
  -1  -3 -11      269.49      288.07     58.56 o
   0  -3 -11     1433.81     1577.06    164.82 o
   1  -3 -11      150.17      165.72     60.58 o
   2  -3 -11      326.32      377.74     85.38 o
   3  -3 -11      325.03      428.02     92.70 o
   4  -3 -11      102.79       76.46     53.17 o
   5  -3 -11      235.79      213.31     76.41 o
  -6  -2 -11      431.70      539.70    101.59 o
  -5  -2 -11      114.29      142.56     36.99 o
  -4  -2 -11      695.03      696.86    103.39 o
  -3  -2 -11       57.23        8.31     38.00 o
  -2  -2 -11       21.06      -12.44     41.09 o
  -1  -2 -11       46.95       20.82     35.12 o
   0  -2 -11     1340.13     1610.60    150.52 o
   1  -2 -11      272.13      244.26     66.01 o
   2  -2 -11      882.71     1130.44    130.82 o
   3  -2 -11      354.51      377.39     79.28 o
   4  -2 -11      279.22      305.14     80.43 o
   5  -2 -11      485.55      567.75    105.38 o
  -6  -1 -11      255.75      342.18     88.14 o
  -5  -1 -11       38.28       58.87     30.88 o
  -4  -1 -11     1260.05     1198.63    149.88 o
  -3  -1 -11      369.04      383.45     79.54 o
  -2  -1 -11      732.43      648.88    111.36 o
  -1  -1 -11      237.24      268.48     46.69 o
   0  -1 -11      131.84      197.00     79.93 o
   1  -1 -11      136.77      185.44     53.68 o
   2  -1 -11      783.90     1093.69    120.36 o
   3  -1 -11       98.62      104.04     47.07 o
   4  -1 -11      274.86      249.42     71.36 o
   5  -1 -11      256.15      296.65     82.82 o
  -6   0 -11      109.10      166.88     68.32 o
  -5   0 -11       33.93       54.32     34.79 o
  -4   0 -11      793.66      752.07     73.85 o
  -3   0 -11      181.39      225.31    111.75 o
  -2   0 -11     1017.18     1080.35    149.14 o
  -1   0 -11      734.60      783.79     71.36 o
   0   0 -11      521.08      580.52     49.93 o
   1   0 -11      229.69      263.25     57.13 o
   2   0 -11      361.59      401.77     74.14 o
   3   0 -11      191.95      375.93     79.31 o
   4   0 -11      195.67      272.13     73.24 o
   5   0 -11       69.16       77.65     47.80 o
  -6   1 -11      128.88      181.61     75.14 o
  -5   1 -11       82.61      103.65     34.36 o
  -4   1 -11       21.42       43.10     30.24 o
  -3   1 -11       67.87       42.35     48.46 o
  -2   1 -11      652.50      642.13     52.25 o
  -1   1 -11      666.99      831.21     68.08 o
   0   1 -11     1048.56     1114.78    127.89 o
   1   1 -11      753.52      826.02     63.64 o
   2   1 -11      538.48      628.27     86.75 o
   3   1 -11      224.14      263.27     64.79 o
   4   1 -11      202.84      153.85     60.31 o
   5   1 -11      144.42      192.93     65.36 o
  -6   2 -11      370.65      297.80     55.18 o
  -5   2 -11      302.87      313.74     75.97 o
  -4   2 -11      305.01      230.77     49.63 o
  -3   2 -11      119.38      181.61     46.05 o
  -2   2 -11        1.69        5.30     88.81 o
  -1   2 -11      178.74      335.73     58.25 o
   0   2 -11      898.59      990.60    119.41 o
   1   2 -11      463.86      489.04     81.22 o
   2   2 -11      335.81      480.02     55.00 o
   3   2 -11      220.62      276.12     65.52 o
   4   2 -11      170.00      192.18     61.04 o
   5   2 -11      135.00      133.04     57.85 o
  -6   3 -11      193.10      212.13     59.26 o
  -5   3 -11      195.06      183.01     44.78 o
  -4   3 -11      469.15      385.75     60.34 o
  -3   3 -11      234.42      286.50     54.37 o
  -2   3 -11      294.90      327.14     58.20 o
  -1   3 -11      347.39      456.83     67.11 o
   0   3 -11       89.22       98.54     58.38 o
   1   3 -11      291.37      288.58     77.08 o
   2   3 -11      330.66      393.59     42.17 o
   3   3 -11      332.79      489.63     50.38 o
   4   3 -11      121.18      208.81     41.51 o
  -5   4 -11       68.26       12.18     31.30 o
  -4   4 -11       66.41       31.63     28.41 o
  -3   4 -11      691.91      687.27     98.18 o
  -2   4 -11      402.97      380.41     78.98 o
  -1   4 -11      269.98      313.95     97.48 o
   0   4 -11      190.97      239.12     70.17 o
   1   4 -11      163.66      222.00     97.16 o
   2   4 -11      132.68      188.32     44.18 o
   3   4 -11      139.30      223.94     50.99 o
   4   4 -11       48.35      126.70     63.83 o
  -5   5 -11       14.39        9.94     55.43 o
  -4   5 -11        3.52        6.71     60.64 o
  -3   5 -11       85.41      120.12     65.09 o
  -2   5 -11      114.78       68.52    105.96 o
  -1   5 -11      878.57      792.96    112.11 o
   0   5 -11      304.74      294.05     76.86 o
   1   5 -11      356.38      347.60     74.03 o
   2   5 -11      178.77      159.59     41.89 o
   3   5 -11       63.25       49.56     32.91 o
   4   5 -11       22.98      145.66     70.07 o
  -4   6 -11      132.20       99.55    120.87 o
  -3   6 -11       19.58       71.89     41.04 o
  -2   6 -11        1.93       14.60     48.17 o
  -1   6 -11      133.24       81.54     50.91 o
   0   6 -11       46.55       -5.01     36.85 o
   1   6 -11      256.26      190.45     66.20 o
   2   6 -11       14.54       -2.64     58.83 o
   3   6 -11       24.52      -33.37     33.61 o
  -3   7 -11      394.86      447.42     93.32 o
  -2   7 -11       76.15       94.46     40.51 o
  -1   7 -11        0.31       63.90     41.56 o
   0   7 -11       80.61       75.25     45.28 o
   1   7 -11      208.54       86.04     50.50 o
   2   7 -11        4.90        4.68     42.17 o
  -1   8 -11      272.02      233.44     81.34 o
   0   8 -11       71.20       19.53     42.64 o
  -3  -9 -10       11.97       59.22     47.81 o
  -2  -9 -10       99.12       58.13     49.59 o
  -1  -9 -10       66.78       16.87     44.15 o
   0  -9 -10      391.12      305.73     68.47 o
   1  -9 -10       99.24      143.97     74.77 o
  -4  -8 -10      414.41      316.54     87.26 o
  -3  -8 -10       24.47       43.80     52.82 o
  -2  -8 -10      149.01      191.72     75.58 o
  -1  -8 -10       71.97        7.22     39.47 o
   0  -8 -10      578.58      497.59    117.27 o
   1  -8 -10       86.26      113.78     73.62 o
   2  -8 -10      467.81      412.18    113.31 o
   3  -8 -10      177.06      192.82     81.89 o
  -5  -7 -10       32.32       89.60     55.95 o
  -4  -7 -10      911.16      946.67    130.14 o
  -3  -7 -10      133.16      129.10     60.03 o
  -2  -7 -10      560.26      595.19    102.79 o
  -1  -7 -10       69.19       42.12     45.78 o
   0  -7 -10       43.65       43.55     49.60 o
   1  -7 -10      129.41      140.21     71.23 o
   2  -7 -10      317.64      374.72    101.98 o
   3  -7 -10      110.48      221.76     80.75 o
   4  -7 -10      222.17      191.55     77.86 o
  -5  -6 -10       36.05       97.65     56.48 o
  -4  -6 -10      315.85      325.88     77.16 o
  -3  -6 -10        6.85       85.00     53.89 o
  -2  -6 -10     1074.05     1021.14    129.04 o
   0  -6 -10      765.92      842.75    134.89 o
   1  -6 -10      250.08      248.34     83.37 o
   2  -6 -10       64.49       24.29     40.01 o
   3  -6 -10      317.53      357.83     94.35 o
   4  -6 -10      151.10      185.45     72.25 o
  -6  -5 -10      604.52      578.50    121.75 o
  -5  -5 -10        4.68       18.40     41.07 o
  -4  -5 -10      102.11       90.74     32.10 o
  -3  -5 -10       11.37       16.08     23.27 o
  -2  -5 -10      396.60      509.81    122.28 o
  -1  -5 -10        8.87       52.54     28.96 o
   0  -5 -10     1516.07     1564.00    176.51 o
   1  -5 -10       46.07       -7.83     41.56 o
   2  -5 -10      889.63     1059.26    144.21 o
   3  -5 -10      951.14     1135.33    145.95 o
   4  -5 -10        4.91      -19.19     38.60 o
   5  -5 -10      109.58      102.69     64.36 o
  -6  -4 -10      606.36      666.09    107.34 o
  -5  -4 -10       21.18       42.30     31.42 o
  -4  -4 -10      994.21     1044.47     91.66 o
  -3  -4 -10       49.56       64.89     26.69 o
  -2  -4 -10      110.24      109.02     29.27 o
  -1  -4 -10      520.26      578.27     80.14 o
   0  -4 -10      369.35      399.34     94.85 o
   1  -4 -10       58.58       43.90     41.76 o
   2  -4 -10     1110.39     1270.00    147.74 o
   3  -4 -10      198.22      261.64     79.17 o
   4  -4 -10      399.51      317.17     82.85 o
   5  -4 -10      254.73      236.38     80.09 o
  -6  -3 -10      227.77      261.46     74.50 o
  -5  -3 -10      111.34      149.05     32.89 o
  -4  -3 -10     1470.92     1525.87     89.75 o
  -3  -3 -10      182.27      202.86     36.44 o
  -2  -3 -10     1202.43     1256.76     94.51 o
  -1  -3 -10      355.28      300.35     62.95 o
   0  -3 -10       93.38       34.37     36.65 o
   1  -3 -10      546.54      486.70     97.78 o
   2  -3 -10      595.48      718.98    109.11 o
   3  -3 -10       72.30       67.07     45.02 o
   4  -3 -10      559.53      545.59     97.82 o
   5  -3 -10      185.80      192.60     65.23 o
  -6  -2 -10      241.60      246.10     75.61 o
  -5  -2 -10       19.44       52.14     29.78 o
  -4  -2 -10      608.27      648.73     95.50 o
  -3  -2 -10       54.41       64.59     38.90 o
  -2  -2 -10     1242.83     1422.63    137.98 o
  -1  -2 -10      155.17      298.15     67.75 o
   0  -2 -10     1117.10     1245.46    131.91 o
   1  -2 -10      791.30      972.00    113.99 o
   2  -2 -10       81.64       82.59     52.05 o
   3  -2 -10      431.49      403.50     77.41 o
   4  -2 -10      357.62      410.48     87.09 o
   5  -2 -10       82.17      101.46     56.50 o
  -7  -1 -10       34.75       57.19     48.23 o
  -6  -1 -10      606.89      674.02    117.09 o
  -5  -1 -10      178.56      210.76     42.18 o
  -4  -1 -10      186.82      260.38     67.04 o
  -3  -1 -10      188.06      172.71     33.89 o
  -2  -1 -10      556.21      531.46     51.39 o
  -1  -1 -10      804.99      815.24     75.39 o
   0  -1 -10     2139.97     2493.14    170.86 o
   1  -1 -10      851.25      987.31    112.83 o
   2  -1 -10      802.57      947.90    108.11 o
   3  -1 -10      400.87      473.84     87.27 o
   4  -1 -10      141.71      161.24     57.23 o
   5  -1 -10      137.07      167.08     62.91 o
  -7   0 -10       42.80       46.46     49.18 o
  -6   0 -10      691.95      812.45    126.38 o
  -5   0 -10      322.49      353.48     56.56 o
  -4   0 -10      864.49      871.75     75.89 o
  -3   0 -10      150.22      167.98    100.14 o
  -2   0 -10      108.39      123.88     23.58 o
  -1   0 -10      171.21      164.26     34.23 o
   0   0 -10     1720.24     1889.32    127.63 o
   1   0 -10      466.67      547.97     77.45 o
   2   0 -10      583.15      605.09     84.75 o
   3   0 -10       78.14       98.08     39.54 o
   4   0 -10      310.93      382.54     78.77 o
   5   0 -10      313.79      290.46     76.22 o
  -6   1 -10       94.41      120.91     62.25 o
  -5   1 -10      143.45      104.93     52.04 o
  -4   1 -10     1571.31     1494.13    172.89 o
  -3   1 -10      779.43      740.64     73.07 o
  -2   1 -10      715.17      835.61     81.00 o
  -1   1 -10      313.12      307.95     41.15 o
   0   1 -10      293.67      358.93     37.43 o
   1   1 -10      197.38      282.51     70.40 o
   2   1 -10      275.48      359.67     64.30 o
   3   1 -10      475.06      556.86     86.88 o
   4   1 -10      235.05      198.59     59.76 o
   5   1 -10      235.10      220.97     66.33 o
  -6   2 -10      127.78      133.95     49.47 o
  -5   2 -10        7.08       -2.71     44.36 o
  -4   2 -10      475.34      482.54     61.28 o
  -3   2 -10     1024.31     1053.06    122.26 o
  -2   2 -10     1062.14      958.00     58.06 o
  -1   2 -10      557.20      649.56     45.54 o
   0   2 -10      524.68      567.61     99.08 o
   1   2 -10      326.07      389.02     43.74 o
   2   2 -10      205.89      278.70    102.90 o
   3   2 -10      318.01      388.84     67.58 o
   4   2 -10      234.15      242.39     62.88 o
   5   2 -10       78.29       91.06     47.42 o
  -6   3 -10      347.18      369.95     61.76 o
  -5   3 -10       79.22       89.08     35.24 o
  -4   3 -10       14.60       10.84     25.12 o
  -3   3 -10      192.95      209.59     45.78 o
  -2   3 -10      285.33      200.28    129.04 o
  -1   3 -10     1168.75     1397.47    136.57 o
   0   3 -10      363.36      437.28     39.59 o
   1   3 -10      902.06     1008.44     56.04 o
   2   3 -10      493.44      577.64     49.44 o
   3   3 -10      371.37      532.32     50.58 o
   4   3 -10      149.19      257.85     50.13 o
   5   3 -10       60.34       85.67     51.76 o
  -6   4 -10      279.03      300.67     60.12 o
  -5   4 -10      506.99      533.31     73.42 o
  -4   4 -10      270.49      226.90     49.89 o
  -3   4 -10      118.73      146.12     58.88 o
  -2   4 -10       12.22      -31.67     31.67 o
  -1   4 -10      329.35      399.71     59.72 o
   0   4 -10      199.50      162.61     57.58 o
   1   4 -10      503.23      527.32     60.48 o
   2   4 -10      353.78      345.49     52.17 o
   3   4 -10      293.88      356.85     42.10 o
   4   4 -10      214.05      250.18     37.88 o
   5   4 -10       57.38      153.18     47.09 o
  -5   5 -10      429.29      442.17     70.38 o
  -4   5 -10      204.33      236.97     53.25 o
  -3   5 -10      697.96      720.33     85.59 o
  -2   5 -10       74.24      128.95     50.66 o
  -1   5 -10      219.31      274.13     78.91 o
   0   5 -10      143.59      196.39     57.94 o
   1   5 -10      206.92      162.57     54.64 o
   2   5 -10      137.26       46.43     65.69 o
   3   5 -10      354.43      365.88     58.12 o
   4   5 -10       83.99      110.97     61.43 o
  -5   6 -10      126.50      110.91     46.93 o
  -4   6 -10       97.79       97.46     37.53 o
  -3   6 -10      633.87      624.83     85.72 o
  -2   6 -10      196.68      150.78     45.40 o
  -1   6 -10      669.05      687.59    106.07 o
   0   6 -10      133.00      118.85     47.33 o
   1   6 -10       71.29       31.35     33.54 o
   2   6 -10      107.32       58.17     43.36 o
   3   6 -10      105.42       83.62     33.86 o
   4   6 -10      117.94       65.16     54.70 o
  -4   7 -10       19.28      -69.38     69.38 o
  -3   7 -10       94.77      135.89     48.91 o
  -2   7 -10       78.91      128.33     47.61 o
  -1   7 -10      363.36      372.78     86.73 o
   0   7 -10       58.89       52.48     38.60 o
   1   7 -10      241.76      179.87     59.52 o
   2   7 -10       76.04       -3.19     41.72 o
   3   7 -10       37.73      -41.75     84.36 o
  -3   8 -10       75.98      125.25     49.21 o
  -2   8 -10        9.93       21.12     43.61 o
  -1   8 -10       43.47       63.41     53.59 o
   0   8 -10        2.45       99.73     63.34 o
   1   8 -10      268.72      302.28     81.73 o
  -1 -10  -9       41.64      124.36     59.71 o
   0 -10  -9      209.47      233.79     63.75 o
  -3  -9  -9       97.77      183.95     70.53 o
  -2  -9  -9      506.11      620.14    115.84 o
  -1  -9  -9      147.58      159.28     75.14 o
   0  -9  -9       76.27       55.17     37.50 o
   1  -9  -9       86.70      204.18     83.31 o
   2  -9  -9       56.82       67.62     64.79 o
  -4  -8  -9       22.10       74.50     55.69 o
  -3  -8  -9        2.13       17.61     45.60 o
  -2  -8  -9      813.21      871.47    127.33 o
  -1  -8  -9      134.67       93.50     56.57 o
   0  -8  -9      488.16      372.77    101.91 o
   1  -8  -9      322.59      405.72    111.08 o
   2  -8  -9      149.65      175.52     74.14 o
   3  -8  -9      296.88      323.44     96.51 o
  -5  -7  -9      225.20      235.13     71.17 o
  -4  -7  -9      229.30      253.53     76.00 o
  -3  -7  -9       66.77       69.87     47.64 o
  -2  -7  -9      278.43      209.86     71.21 o
  -1  -7  -9       49.88       57.58     38.26 o
   0  -7  -9     1199.77     1414.20    172.35 o
   1  -7  -9       19.24       92.33     58.69 o
   2  -7  -9      502.34      637.74    126.33 o
   3  -7  -9      536.66      542.68    114.75 o
   4  -7  -9       28.55       66.32     60.43 o
  -6  -6  -9      322.47      310.54     54.91 o
  -5  -6  -9       45.13       72.33     32.26 o
  -4  -6  -9      854.15      892.48     73.88 o
  -3  -6  -9       22.23       41.76     22.42 o
  -2  -6  -9      429.04      487.44     51.18 o
   0  -6  -9     1168.24     1284.15    159.50 o
   1  -6  -9       61.38      128.79     65.31 o
   2  -6  -9      765.32      821.09    129.40 o
   3  -6  -9       12.48       19.67     44.52 o
   4  -6  -9      357.00      257.16     78.95 o
   5  -6  -9      569.94      463.43    103.56 o
  -6  -5  -9       61.88       44.71     31.02 o
  -5  -5  -9       40.64       94.69     33.69 o
  -4  -5  -9      970.13      948.59     76.47 o
  -3  -5  -9       66.77       77.56     26.81 o
  -2  -5  -9     2238.26     2454.80    112.13 o
  -1  -5  -9       31.29      116.29     33.40 o
   0  -5  -9      185.58      164.27     56.06 o
   1  -5  -9      392.74      516.10     98.97 o
   2  -5  -9      208.08      183.24     59.93 o
   3  -5  -9      193.48      195.69     71.61 o
   4  -5  -9      351.06      346.66     86.60 o
   5  -5  -9      100.28      104.82     56.29 o
  -6  -4  -9      400.56      328.64     49.78 o
  -5  -4  -9       80.37       78.25     34.13 o
  -4  -4  -9       21.42       58.32     25.08 o
  -3  -4  -9       60.24       76.36     30.63 o
  -2  -4  -9     4224.21     4488.02    146.23 o
  -1  -4  -9      135.93      115.61     36.17 o
   0  -4  -9     2460.05     3051.00    215.21 o
   1  -4  -9       73.42       46.50     38.25 o
   2  -4  -9      146.09      173.53     59.76 o
   3  -4  -9      737.77      782.52    114.17 o
   4  -4  -9      100.80       12.47     47.70 o
   5  -4  -9      155.55      148.17     63.44 o
  -7  -3  -9       91.08       95.74     56.78 o
  -6  -3  -9      879.41      979.29    128.58 o
  -5  -3  -9       96.90       81.56     28.72 o
  -4  -3  -9      877.20      832.67     66.56 o
  -3  -3  -9       30.20       20.94     18.78 o
  -2  -3  -9      506.94      487.12     49.18 o
  -1  -3  -9      194.82      152.40     42.46 o
   0  -3  -9     3791.98     4617.90    251.75 o
   1  -3  -9       36.40       28.50     35.54 o
   2  -3  -9     1076.46     1164.17    131.98 o
   3  -3  -9      941.10      941.41    122.35 o
   4  -3  -9      118.67      141.13     54.33 o
   5  -3  -9      289.22      300.03     77.15 o
   6  -3  -9       61.45       83.43     54.88 o
  -7  -2  -9      133.32      155.42     64.40 o
  -6  -2  -9      583.45      537.27    102.48 o
  -5  -2  -9        0.48        0.03     18.12 o
  -4  -2  -9     1641.45     1623.78    137.39 o
  -3  -2  -9      530.09      503.97     78.52 o
  -2  -2  -9      334.29      349.95     66.47 o
  -1  -2  -9       57.55       14.19     17.94 o
   0  -2  -9      460.46      507.61     81.99 o
   1  -2  -9      142.60      160.21     48.57 o
   2  -2  -9      903.08      945.67    113.86 o
   3  -2  -9      112.54       74.63     44.14 o
   4  -2  -9      518.49      486.85     89.72 o
   5  -2  -9      557.47      521.11     99.53 o
   6  -2  -9      104.60      115.05     56.81 o
  -7  -1  -9      108.63      151.45     68.60 o
  -6  -1  -9       45.28      -16.42     35.39 o
  -5  -1  -9      164.79      169.24     34.57 o
  -4  -1  -9     1242.98     1165.08     79.95 o
  -3  -1  -9      748.53      716.16     50.93 o
  -2  -1  -9     3120.48     3058.90    114.40 o
  -1  -1  -9      491.08      432.92     79.21 o
   0  -1  -9      640.60      765.15     92.93 o
   1  -1  -9      235.84      327.12     68.95 o
   2  -1  -9      520.85      586.35     85.09 o
   3  -1  -9      703.24      612.62     88.52 o
   4  -1  -9      731.29      678.68     98.37 o
   5  -1  -9      152.96      183.96     65.07 o
   6  -1  -9      131.68      103.83     53.64 o
  -7   0  -9      106.82       36.65     45.46 o
  -6   0  -9      200.67      206.89     69.52 o
  -5   0  -9        9.99       12.31     20.63 o
  -4   0  -9      121.64      159.54     36.22 o
  -3   0  -9      193.56      177.63     31.73 o
  -2   0  -9     3228.30     3353.60    333.07 o
  -1   0  -9      702.21      741.60     64.64 o
   0   0  -9     1600.33     1832.41     77.27 o
   1   0  -9      342.78      423.59     64.99 o
   2   0  -9      668.47      773.91     87.78 o
   3   0  -9      594.23      690.01     93.37 o
   4   0  -9      801.47      903.03    113.09 o
   5   0  -9      131.56      226.30     65.45 o
   6   0  -9       96.10      149.64     61.00 o
  -7   1  -9      203.38      287.85     85.17 o
  -6   1  -9      725.60      749.85     72.59 o
  -5   1  -9      359.73      309.50     47.89 o
  -4   1  -9      217.84      205.43     40.41 o
  -3   1  -9      243.10      278.00     56.61 o
  -2   1  -9      556.51      412.52     95.44 o
  -1   1  -9      415.65      448.17     31.51 o
   0   1  -9     1148.39     1224.12     64.17 o
   1   1  -9     1161.76     1177.24     94.87 o
   2   1  -9      729.26      862.78     91.68 o
   3   1  -9      680.23      750.06     93.15 o
   4   1  -9      132.78      198.58     57.04 o
   5   1  -9      410.37      467.33     88.06 o
   6   1  -9       88.46      158.13     65.90 o
  -7   2  -9       77.28       48.71     50.98 o
  -6   2  -9      490.22      514.70    100.08 o
  -5   2  -9      552.69      524.32     73.20 o
  -4   2  -9      582.41      597.42     64.24 o
  -3   2  -9     1029.99      965.20     81.37 o
  -2   2  -9      896.70      886.14     83.52 o
  -1   2  -9       38.64       43.50     17.14 o
   0   2  -9     1653.52     1694.91     74.03 o
   1   2  -9      413.73      475.02     45.26 o
   2   2  -9      793.40      825.53     85.06 o
   3   2  -9      480.81      557.86     78.39 o
   4   2  -9      262.35      362.20     70.83 o
   5   2  -9      123.45      187.55     67.25 o
   6   2  -9      126.05      145.77     59.76 o
  -6   3  -9       43.72       78.60     49.77 o
  -5   3  -9      207.30      275.64     51.79 o
  -4   3  -9      821.90      759.62    117.76 o
  -3   3  -9      902.32      916.53     80.53 o
  -2   3  -9     1985.56     2050.10    121.04 o
  -1   3  -9      752.31      880.55    100.40 o
   0   3  -9      134.97      194.71     27.71 o
   1   3  -9      118.33      167.12     33.99 o
   2   3  -9      233.49      371.99     45.61 o
   3   3  -9      388.02      478.58     54.50 o
   4   3  -9      263.19      295.72     46.53 o
   5   3  -9      123.89      214.55     62.83 o
  -6   4  -9       60.05       67.98     32.75 o
  -5   4  -9      105.01       93.68     36.82 o
  -4   4  -9        6.02       -7.77     28.17 o
  -3   4  -9      401.92      442.88     67.71 o
  -2   4  -9     1820.52     1616.03    112.92 o
  -1   4  -9      631.80      725.75     74.33 o
   0   4  -9      267.50      255.04     65.48 o
   1   4  -9       56.32       58.86     17.78 o
   2   4  -9       26.64       63.25     26.19 o
   3   4  -9      189.93      253.05     39.57 o
   4   4  -9       90.95      160.20     34.08 o
  -6   5  -9      132.43       98.33     39.49 o
  -5   5  -9      419.46      436.74     66.80 o
  -4   5  -9       90.67       67.18     32.49 o
  -3   5  -9       10.58       13.50     29.69 o
  -2   5  -9       61.32       80.22     46.29 o
  -1   5  -9      944.83      957.27     86.65 o
   0   5  -9      527.97      441.05     78.74 o
   1   5  -9      839.76      751.04     68.75 o
   2   5  -9      152.51      108.08     55.01 o
   3   5  -9      300.63      338.11     52.81 o
   4   5  -9       77.05       99.61     56.39 o
   5   5  -9      161.49      199.98     78.44 o
  -5   6  -9      388.20      406.08     68.46 o
  -4   6  -9      259.42      309.02     61.94 o
  -3   6  -9      277.89      251.43     96.48 o
  -2   6  -9      208.78      261.26     53.12 o
  -1   6  -9      100.74       58.17     42.40 o
   0   6  -9      115.25      113.79     44.89 o
   1   6  -9      847.09      814.06    107.85 o
   2   6  -9      127.70       24.11     28.70 o
   3   6  -9      306.77      311.92     53.85 o
   4   6  -9      183.47      241.56     82.65 o
  -4   7  -9       33.82       -8.03     71.78 o
  -3   7  -9      583.40      638.14     83.09 o
  -2   7  -9      214.44      231.79     51.88 o
  -1   7  -9       88.08      121.55     57.23 o
   0   7  -9       25.34      108.71     48.60 o
   1   7  -9       98.15       43.52     38.17 o
   2   7  -9       79.43       89.94     44.49 o
   3   7  -9      294.98      258.21     50.94 o
  -3   8  -9      188.67      236.70     58.27 o
  -2   8  -9       13.32       85.05     38.27 o
  -1   8  -9      673.78      751.61    122.00 o
   0   8  -9       74.03       70.56     44.04 o
   1   8  -9      114.53       50.29     47.93 o
   2   8  -9      110.54      110.08     53.01 o
  -2   9  -9       29.59       43.50     54.01 o
  -1   9  -9      293.39      323.23     93.94 o
   0   9  -9       61.53       15.48     48.37 o
   1   9  -9      308.57      368.68     94.35 o
  -2 -10  -8      338.55      336.71     91.78 o
  -1 -10  -8      154.74      131.83     70.17 o
   0 -10  -8      704.58      731.38     98.50 o
   1 -10  -8      313.73      361.84    111.11 o
   2 -10  -8       48.05        4.07     45.00 o
  -4  -9  -8      192.28      178.52     73.92 o
  -3  -9  -8       49.33      -16.64     47.67 o
  -2  -9  -8       43.79       48.57     48.25 o
  -1  -9  -8       60.87       91.41     62.00 o
   0  -9  -8      630.94      692.30     87.97 o
   1  -9  -8      115.73       97.61     77.03 o
   2  -9  -8      459.31      546.97    124.41 o
   3  -9  -8      271.98      197.56     79.75 o
  -5  -8  -8      115.25      160.42     67.82 o
  -4  -8  -8      911.86      940.31    131.69 o
  -3  -8  -8       95.50       69.22     47.12 o
  -2  -8  -8      501.21      597.88    104.97 o
  -1  -8  -8       61.46       33.90     45.20 o
   0  -8  -8       36.10      -49.43     61.35 o
   1  -8  -8      173.16      137.12     69.73 o
   2  -8  -8      565.99      593.00    118.10 o
   3  -8  -8       27.50       32.47     53.24 o
   4  -8  -8      243.70      121.91     63.04 o
  -5  -7  -8        1.03       49.12     40.65 o
  -4  -7  -8      618.18      683.35    105.39 o
  -3  -7  -8      192.16      291.58     75.56 o
  -2  -7  -8     1360.07     1340.42    143.32 o
  -1  -7  -8      105.99       40.37     41.15 o
   0  -7  -8     1865.71     2050.02    200.64 o
   1  -7  -8      702.39      697.59    128.00 o
   2  -7  -8      143.24      197.14     78.90 o
   3  -7  -8      125.66      131.90     63.65 o
   4  -7  -8      450.44      493.18    107.03 o
   5  -7  -8      191.11      106.16     56.74 o
  -6  -6  -8      442.54      425.04     58.88 o
  -5  -6  -8      144.42      167.18     38.43 o
  -4  -6  -8      116.86       56.55     23.30 o
  -3  -6  -8       10.91       33.68     21.57 o
  -2  -6  -8     1433.93     1641.65     82.43 o
  -1  -6  -8      422.48      379.37     36.19 o
   1  -6  -8      667.21      808.28    127.22 o
   2  -6  -8      435.56      379.39     94.12 o
   3  -6  -8      376.75      377.52     86.23 o
   4  -6  -8      194.09      132.41     51.30 o
   5  -6  -8      146.94      102.80     52.25 o
  -6  -5  -8      888.66     1024.61     90.21 o
  -5  -5  -8      147.84      177.59     40.65 o
  -4  -5  -8      721.65      768.10     66.41 o
  -3  -5  -8       37.15       13.17     17.78 o
  -2  -5  -8       23.94       47.05     19.69 o
  -1  -5  -8      291.12      278.03     47.09 o
   0  -5  -8      641.99      648.83    107.20 o
   1  -5  -8       39.83       83.30     55.59 o
   2  -5  -8     1882.24     2080.82    184.61 o
   3  -5  -8      548.86      521.89     97.61 o
   4  -5  -8      102.99       89.51     42.68 o
   5  -5  -8      290.56      353.26     86.57 o
  -7  -4  -8      122.17       80.01     32.07 o
  -6  -4  -8      269.65      317.08     49.49 o
  -5  -4  -8       17.22       38.83     25.39 o
  -4  -4  -8     1772.54     1866.12     97.94 o
  -3  -4  -8       89.12      117.36     29.03 o
  -2  -4  -8      904.90     1015.77     66.99 o
  -1  -4  -8      788.03      831.59     89.05 o
   0  -4  -8       20.76      -28.82     49.47 o
   1  -4  -8      265.16      219.25     78.27 o
   2  -4  -8     4035.47     4300.64    253.08 o
   3  -4  -8       26.30       41.39     45.56 o
   4  -4  -8      686.55      611.09     99.59 o
   5  -4  -8      396.40      385.05     84.90 o
   6  -4  -8      136.92      149.29     70.09 o
  -7  -3  -8       94.44       94.71     52.48 o
  -6  -3  -8       68.66      103.84     33.27 o
  -5  -3  -8      225.88      183.22     34.85 o
  -4  -3  -8     1418.63     1449.22     83.63 o
  -3  -3  -8      274.34      286.86     38.18 o
  -2  -3  -8     3313.07     3643.72    166.05 o
  -1  -3  -8       48.45       14.24     28.19 o
   0  -3  -8      469.53      457.24     45.67 o
   1  -3  -8     1696.76     1661.93    262.10 o
   2  -3  -8      238.36      224.06     33.97 o
   3  -3  -8       21.95       30.53     41.07 o
   4  -3  -8      742.46      686.24    103.84 o
   5  -3  -8        2.03       55.90     48.35 o
   6  -3  -8      254.52      405.66     94.17 o
  -7  -2  -8       44.63       45.33     39.20 o
  -6  -2  -8      467.48      459.21     64.57 o
  -5  -2  -8        6.02       27.67     23.31 o
  -4  -2  -8      137.89      108.04     43.97 o
  -3  -2  -8       40.51       29.56     13.58 o
  -2  -2  -8     2652.23     2788.90    153.30 o
  -1  -2  -8      153.36      129.99     46.88 o
   0  -2  -8     3808.61     3829.30    143.83 o
   1  -2  -8      474.26      492.48     42.41 o
   2  -2  -8      354.08      310.60     64.94 o
   3  -2  -8      204.94      195.04     55.01 o
   4  -2  -8      413.78      413.34     80.02 o
   5  -2  -8      276.13      325.08     78.88 o
   6  -2  -8      155.81      242.64     74.54 o
  -7  -1  -8       20.70       25.06     46.10 o
  -6  -1  -8     1042.76     1189.19    144.41 o
  -5  -1  -8      526.08      529.84     54.96 o
  -4  -1  -8     1553.34     1423.81    120.92 o
  -3  -1  -8      117.55      102.28     14.41 o
  -2  -1  -8       57.53       33.17     14.86 o
  -1  -1  -8      124.87      117.10     44.03 o
   0  -1  -8     2191.39     2677.06    114.77 o
   1  -1  -8      631.96      548.02     75.84 o
   2  -1  -8     2467.32     2360.26    154.80 o
   3  -1  -8      411.74      448.05     78.01 o
   4  -1  -8      388.30      372.21     77.62 o
   5  -1  -8      569.24      700.54    109.22 o
   6  -1  -8       87.68       25.04     46.20 o
  -7   0  -8       36.86       41.19     43.89 o
  -6   0  -8      452.37      512.33    100.81 o
  -5   0  -8      261.02      242.04     38.91 o
  -4   0  -8     2866.62     2433.97    131.76 o
  -3   0  -8      198.48      230.40     23.36 o
  -2   0  -8     1591.16     1512.87    112.41 o
  -1   0  -8       77.25       56.71     37.10 o
   0   0  -8      802.68      893.39     48.75 o
   1   0  -8      971.04      997.58     93.27 o
   2   0  -8     2450.55     2479.69    150.27 o
   3   0  -8      243.85      230.74     57.78 o
   4   0  -8      495.55      545.19     86.56 o
   5   0  -8      184.42      198.10     60.02 o
   6   0  -8      234.16      263.79     76.77 o
  -7   1  -8      140.66      103.29     54.98 o
  -6   1  -8       49.51       41.97     27.15 o
  -5   1  -8      115.24       70.29     25.27 o
  -4   1  -8     1540.15     1425.40     86.48 o
  -3   1  -8      375.21      401.72     61.39 o
  -2   1  -8     1289.29      896.58    134.15 o
  -1   1  -8      758.48      811.48     38.49 o
   0   1  -8     1428.57     1550.90     50.62 o
   1   1  -8      550.42      541.82     60.88 o
   2   1  -8      614.45      673.66     78.01 o
   3   1  -8      298.98      313.42     62.88 o
   4   1  -8      788.62      758.66    100.93 o
   5   1  -8      269.50      257.05     67.10 o
   6   1  -8      113.70      106.85     54.69 o
  -7   2  -8      164.90      212.88     72.02 o
  -6   2  -8      295.02      309.07     48.59 o
  -5   2  -8      155.43      167.68     35.74 o
  -4   2  -8      235.58      197.14     36.12 o
  -3   2  -8      571.30      521.65     37.82 o
  -2   2  -8     1276.21     1282.35     86.73 o
  -1   2  -8     1001.51      931.02     41.59 o
   0   2  -8     1835.53     1844.98     63.23 o
   1   2  -8      644.35      670.94     50.03 o
   2   2  -8      824.50     1021.03     89.12 o
   3   2  -8      347.55      425.33     67.66 o
   4   2  -8      958.82     1019.14    110.07 o
   5   2  -8      143.06      190.16     60.76 o
   6   2  -8       68.73      134.28     56.45 o
  -7   3  -8      431.50      530.55    113.47 o
  -6   3  -8      613.26      589.69     68.98 o
  -5   3  -8      253.58      255.01     47.61 o
  -4   3  -8      290.35      280.57     60.25 o
  -3   3  -8       96.56       57.43     25.73 o
  -2   3  -8       58.72       31.42     23.52 o
  -1   3  -8      728.13      595.25    122.30 o
   0   3  -8      960.43      964.22     47.25 o
   1   3  -8     1795.36     1838.60     69.39 o
   2   3  -8     1717.01     1758.79     73.85 o
   3   3  -8      859.67      939.01     69.58 o
   4   3  -8      254.13      287.14     43.36 o
   5   3  -8      260.18      321.28     72.47 o
   6   3  -8       81.12       82.62     49.30 o
  -6   4  -8      398.70      418.10     62.49 o
  -5   4  -8      727.75      800.29     82.51 o
  -4   4  -8      759.94      745.27     75.41 o
  -3   4  -8      560.61      598.94     65.07 o
  -2   4  -8       68.78       42.95     26.75 o
  -1   4  -8      237.65      252.20     44.97 o
   0   4  -8       61.24       59.45     38.91 o
   1   4  -8      537.69      566.06     65.83 o
   2   4  -8     1852.77     1802.53     74.15 o
   3   4  -8      412.95      526.01     46.30 o
   4   4  -8      179.41      223.42     43.56 o
  -6   5  -8      145.21      167.82     47.97 o
  -5   5  -8      296.60      307.74     54.93 o
  -4   5  -8      632.66      617.13     72.99 o
  -3   5  -8      792.06      932.72     88.51 o
  -2   5  -8      531.75      448.61     60.93 o
  -1   5  -8      930.51      972.28    124.78 o
   0   5  -8      351.45      301.04     63.41 o
   1   5  -8      321.16      221.35     73.97 o
   2   5  -8      102.61       68.54     27.86 o
   3   5  -8      251.65      270.24     45.78 o
   4   5  -8      115.85      105.88     93.06 o
   5   5  -8      244.22      363.90     98.39 o
  -6   6  -8       67.69       93.09     51.32 o
  -5   6  -8       91.57       81.98     40.05 o
  -4   6  -8       31.31       29.77     29.06 o
  -3   6  -8      326.86      314.28     57.52 o
  -2   6  -8      362.16      324.58     57.35 o
  -1   6  -8     1110.67     1198.83     96.54 o
   0   6  -8      429.60      484.61     83.40 o
   1   6  -8      517.47      510.12     81.66 o
   2   6  -8      308.36      280.60     45.37 o
   3   6  -8      107.10       37.44     41.02 o
   4   6  -8      156.42      259.29     82.74 o
   5   6  -8      281.88      307.35     93.09 o
  -5   7  -8      418.63      447.80     75.19 o
  -4   7  -8      165.21      118.14     43.82 o
  -3   7  -8        9.03      -11.02     57.43 o
  -2   7  -8        7.29       40.74     35.32 o
  -1   7  -8      454.52      449.19     89.45 o
   0   7  -8      168.24      228.89     68.03 o
   1   7  -8      578.62      654.53    100.43 o
   2   7  -8      197.33      204.01     61.88 o
   3   7  -8       89.17       68.10     53.44 o
   4   7  -8      143.14       88.46     59.48 o
  -4   8  -8      206.75      123.56    104.34 o
  -3   8  -8      178.77      263.88     62.30 o
  -2   8  -8       10.87       76.11     42.15 o
  -1   8  -8       14.13       71.83     46.74 o
   0   8  -8       19.41      -12.83     36.03 o
   1   8  -8      267.52      216.13     67.03 o
   2   8  -8        6.45       -2.83     33.36 o
  -3   9  -8      462.38      515.83     79.06 o
  -2   9  -8       24.33       23.42     41.16 o
  -1   9  -8      274.54      318.13     88.83 o
   0   9  -8      191.80      223.02     72.87 o
   1   9  -8       86.80      128.22     62.55 o
   2   9  -8       55.41      107.02     55.39 o
  -3 -10  -7      227.39      228.73     72.07 o
  -2 -10  -7      107.86      100.46     58.42 o
  -1 -10  -7      314.35      278.09     82.11 o
   0 -10  -7       40.63        9.10     34.10 o
   1 -10  -7      182.67      262.39     95.05 o
   2 -10  -7      293.47      255.52     86.71 o
  -4  -9  -7      186.95      227.22     74.32 o
  -3  -9  -7      108.01       13.93     40.31 o
  -2  -9  -7      651.98      675.13    110.43 o
  -1  -9  -7      241.31      244.28     70.00 o
   0  -9  -7      187.61      120.82     40.55 o
   1  -9  -7      215.22      185.29     71.92 o
   2  -9  -7       57.51      123.74     65.08 o
   3  -9  -7       83.12       37.13     50.10 o
  -5  -8  -7      136.12      189.19     71.44 o
  -4  -8  -7       73.92       59.37     44.71 o
  -3  -8  -7       29.74      -35.61     44.71 o
  -2  -8  -7      528.41      610.94     99.39 o
  -1  -8  -7      138.63      188.68     61.64 o
   1  -8  -7      255.41      318.93     91.27 o
   2  -8  -7      529.60      591.95    119.12 o
   3  -8  -7      438.05      332.79     89.17 o
   4  -8  -7       16.07      -29.17     41.76 o
  -6  -7  -7      460.53      497.82     70.43 o
  -5  -7  -7      178.18      195.42     43.02 o
  -4  -7  -7      603.38      581.48     60.55 o
  -3  -7  -7      157.67      162.73     56.36 o
  -2  -7  -7       30.83       10.43     41.17 o
  -1  -7  -7       91.13       81.88     40.01 o
   1  -7  -7       24.15       85.06     64.38 o
   2  -7  -7     1001.94     1014.91    144.65 o
   3  -7  -7      613.75      503.94    101.14 o
   4  -7  -7      439.79      374.78     94.20 o
   5  -7  -7      835.90      748.82    128.06 o
  -6  -6  -7       26.92       14.19     26.94 o
  -5  -6  -7       15.25       10.30     23.82 o
  -4  -6  -7     1850.51     1978.40    105.33 o
  -3  -6  -7      178.24      194.96     33.26 o
  -2  -6  -7     1812.73     1914.03     81.42 o
  -1  -6  -7      158.11      140.08     21.55 o
   1  -6  -7      203.39      272.60     76.69 o
   2  -6  -7     1030.76     1142.74    144.14 o
   3  -6  -7      107.92       66.65     48.08 o
   4  -6  -7      620.23      507.66     95.26 o
   5  -6  -7      308.32      361.72     94.76 o
  -7  -5  -7      293.48      298.56     54.68 o
  -6  -5  -7      101.53       72.24     67.73 o
  -5  -5  -7      101.52      139.87     36.40 o
  -4  -5  -7      549.96      560.61     56.56 o
  -3  -5  -7      116.96      116.39     24.99 o
  -2  -5  -7     3155.03     3154.04    123.59 o
  -1  -5  -7       71.04       15.36     11.54 o
   1  -5  -7      454.72      540.00     96.15 o
   2  -5  -7       64.56        6.57     42.84 o
   3  -5  -7      674.86      520.64     94.61 o
   4  -5  -7      416.44      304.04     74.55 o
   5  -5  -7       33.50        7.44     40.48 o
   6  -5  -7      637.19      718.16    125.80 o
  -7  -4  -7       90.12      120.46     38.66 o
  -6  -4  -7      760.94      705.57     69.39 o
  -5  -4  -7      265.65      297.37     47.85 o
  -4  -4  -7      202.14      214.05     35.45 o
  -3  -4  -7        8.42       -0.20     17.40 o
  -2  -4  -7     2290.14     2355.35    195.50 o
  -1  -4  -7        1.97       38.32     23.86 o
   1  -4  -7       70.02       51.84     41.14 o
   2  -4  -7      826.68      687.90     47.26 o
   3  -4  -7     1571.43     1352.87    136.84 o
   4  -4  -7       43.70      -21.37     46.11 o
   5  -4  -7      312.95      319.93     81.32 o
   6  -4  -7      223.62      272.14     83.96 o
  -7  -3  -7       30.81       60.41     32.26 o
  -6  -3  -7     1322.31     1363.96     93.75 o
  -5  -3  -7        4.78      -22.14     22.14 o
  -4  -3  -7     2020.82     2145.15     99.14 o
  -3  -3  -7      123.31      107.26     36.14 o
  -2  -3  -7      132.82      115.74     32.92 o
  -1  -3  -7       40.43       13.84     21.55 o
   1  -3  -7       47.00       22.90      9.54 o
   2  -3  -7     2385.84     2285.65    138.76 o
   3  -3  -7     1281.04     1218.07    126.41 o
   4  -3  -7     1108.90      980.71    115.38 o
   5  -3  -7     1016.43     1178.24    135.39 o
   6  -3  -7       61.27       83.35     57.28 o
  -7  -2  -7      210.80      301.68     81.95 o
  -6  -2  -7      308.69      367.73     55.23 o
  -5  -2  -7       98.55       77.18     17.75 o
  -4  -2  -7     3175.80     3382.31    188.54 o
  -3  -2  -7       76.43       69.21     18.01 o
  -2  -2  -7     1626.81     1537.10     71.89 o
  -1  -2  -7      102.82       95.51     35.45 o
   0  -2  -7      187.80      153.65     26.33 o
   1  -2  -7      736.22      679.55     56.70 o
   2  -2  -7     3057.18     3028.29    178.28 o
   3  -2  -7       56.19       -5.64     32.04 o
   4  -2  -7     1697.88     1625.12    143.75 o
   5  -2  -7      573.82      674.73    105.68 o
   6  -2  -7      182.22      175.27     65.96 o
  -7  -1  -7      263.76      273.24     81.42 o
  -6  -1  -7      144.28       98.57     30.21 o
  -5  -1  -7      377.50      337.77     41.69 o
  -4  -1  -7     1224.62     1208.09     76.96 o
  -3  -1  -7      339.87      319.32     32.69 o
  -2  -1  -7     4430.10     4305.62    110.51 o
  -1  -1  -7      527.92      632.09     80.29 o
   0  -1  -7     1757.21     1781.85    124.55 o
   1  -1  -7      696.66      603.56     74.42 o
   2  -1  -7       59.58       99.51     43.31 o
   3  -1  -7     1446.72     1581.65    128.50 o
   4  -1  -7      708.35      740.28     94.87 o
   5  -1  -7       63.67       86.56     47.07 o
   6  -1  -7      318.94      331.68     77.70 o
   7  -1  -7      274.12      286.11     82.97 o
  -7   0  -7      115.80      177.34     70.06 o
  -6   0  -7      799.13      850.62    120.74 o
  -5   0  -7      126.91       87.18     37.19 o
  -4   0  -7       18.43       30.59     13.78 o
  -3   0  -7       73.00       65.10     13.14 o
  -2   0  -7     2507.64     2579.18    185.76 o
  -1   0  -7      722.54      889.83    103.00 o
   0   0  -7     7205.78     8254.08    289.89 o
   1   0  -7      400.51      414.10     55.29 o
   2   0  -7     1760.81     1802.19    123.74 o
   3   0  -7     1179.37     1322.05    114.94 o
   4   0  -7      172.89      237.25     61.19 o
   5   0  -7      404.46      417.17     80.64 o
   6   0  -7      350.95      390.57     85.12 o
   7   0  -7        8.67        2.42     40.10 o
  -7   1  -7      199.30      186.52     63.78 o
  -6   1  -7     1189.03     1053.87    117.01 o
  -5   1  -7      208.64      205.97     36.98 o
  -4   1  -7     1717.26     1620.62     55.78 o
  -3   1  -7      395.45      292.25     44.45 o
  -2   1  -7      170.90      121.54     18.06 o
  -1   1  -7      144.11      148.51     16.56 o
   0   1  -7     2052.79     2244.74     82.52 o
   1   1  -7     1136.13     1155.16     82.94 o
   2   1  -7     1089.94     1067.61     91.57 o
   3   1  -7       88.33       64.85     37.63 o
   4   1  -7      466.97      399.14     71.77 o
   5   1  -7     1273.04     1354.92    133.24 o
   6   1  -7      134.12      127.33     50.29 o
   7   1  -7       66.46      124.25     53.29 o
  -7   2  -7      247.11      256.72     78.03 o
  -6   2  -7      156.01      160.43     35.97 o
  -5   2  -7      505.59      509.56     56.85 o
  -4   2  -7     2930.53     2730.54    214.03 o
  -3   2  -7      956.55      857.61     59.63 o
  -2   2  -7     2606.32     2534.34    133.10 o
  -1   2  -7      204.48      221.40     13.90 o
   0   2  -7      358.17      366.81     25.55 o
   1   2  -7      334.89      408.47     38.30 o
   2   2  -7      576.03      633.19     69.77 o
   3   2  -7     1567.27     1749.84    123.54 o
   4   2  -7      434.57      391.88     69.38 o
   5   2  -7      216.79      243.46     63.22 o
   6   2  -7      249.26      266.01     72.89 o
  -7   3  -7      311.30      345.38     88.55 o
  -6   3  -7       53.30       72.28     30.47 o
  -5   3  -7       12.48       45.28     28.64 o
  -4   3  -7      668.69      615.80     39.16 o
  -3   3  -7     1148.31      941.28     85.18 o
  -2   3  -7     2878.41     2938.88    281.41 o
  -1   3  -7     1239.34     1033.11    124.79 o
   0   3  -7     1022.17     1057.90     53.13 o
   1   3  -7      314.64      356.44     30.51 o
   2   3  -7      176.15      249.76     35.95 o
   3   3  -7     1047.40     1071.16     78.36 o
   4   3  -7      350.48      388.75     47.00 o
   5   3  -7      224.77      282.29     68.35 o
   6   3  -7      238.70      274.69     68.30 o
  -7   4  -7      156.56      163.13     67.88 o
  -6   4  -7      495.54      500.90     66.63 o
  -5   4  -7      229.26      290.74     51.95 o
  -4   4  -7      284.01      301.70     46.92 o
  -3   4  -7      417.28      445.65     55.61 o
  -2   4  -7     1255.29     1352.69    180.96 o
  -1   4  -7     1261.14     1344.93     89.44 o
   0   4  -7     1485.00     1353.35     95.85 o
   1   4  -7      902.90      880.29     70.71 o
   2   4  -7      162.35      204.35     39.43 o
   3   4  -7      343.75      366.70     42.61 o
   4   4  -7      120.49      157.09     42.91 o
  -6   5  -7      351.81      355.52     58.06 o
  -5   5  -7      407.62      435.95     62.97 o
  -4   5  -7      393.66      400.70     57.11 o
  -3   5  -7       92.47       76.94     47.80 o
  -2   5  -7       17.81      -29.35     29.85 o
  -1   5  -7      521.12      516.25    124.82 o
   0   5  -7      693.81      642.27     82.76 o
   1   5  -7     1143.42     1130.84     76.87 o
   2   5  -7      264.71      241.98     60.33 o
   3   5  -7      604.68      608.17     67.28 o
   4   5  -7      136.61      198.58    110.85 o
   5   5  -7       90.12      354.65    100.01 o
   6   5  -7      158.87      427.54    108.31 o
  -6   6  -7      131.90      128.10     67.08 o
  -5   6  -7      447.12      547.48     72.16 o
  -4   6  -7      425.95      439.29     65.21 o
  -3   6  -7     1304.69     1405.47    108.99 o
  -2   6  -7      103.91       82.23     31.78 o
  -1   6  -7       53.90       90.47     35.84 o
   0   6  -7      190.15      132.67     44.19 o
   1   6  -7      452.51      415.98     69.93 o
   2   6  -7      362.90      279.40     45.23 o
   3   6  -7      649.25      563.78     59.52 o
   4   6  -7      111.21       92.54     54.52 o
   5   6  -7      100.17      246.83     84.77 o
  -5   7  -7      133.61      134.40     43.63 o
  -4   7  -7       82.82      103.17     42.72 o
  -3   7  -7      999.22      969.71    132.26 o
  -2   7  -7      532.41      536.22     71.04 o
  -1   7  -7      673.09      826.43    112.27 o
   0   7  -7      267.78      295.96     68.33 o
   1   7  -7       78.95       31.39     33.23 o
   2   7  -7       57.54       86.98     42.27 o
   3   7  -7      441.72      403.88     54.48 o
   4   7  -7       25.99        0.35     49.13 o
  -4   8  -7      101.09       69.93     81.66 o
  -3   8  -7      114.09      119.05     42.89 o
  -2   8  -7       64.82       97.25     35.23 o
  -1   8  -7      735.66      939.39    123.68 o
   0   8  -7       48.50       72.16     43.43 o
   1   8  -7      331.53      429.62     82.13 o
   2   8  -7       39.39       28.60     36.26 o
   3   8  -7       26.09       59.61     42.98 o
   4   8  -7       37.91      -21.24     54.06 o
  -3   9  -7      165.42      217.12     52.64 o
  -2   9  -7       39.96       16.22     39.51 o
  -1   9  -7      363.80      459.92     99.72 o
   0   9  -7       12.49       55.33     52.01 o
   1   9  -7      745.16      894.03    126.43 o
   2   9  -7       14.28      -47.77     47.77 o
  -1  10  -7        6.70        9.69     44.92 o
   0  10  -7        6.35      -23.68     40.15 o
   1  10  -7       97.57      203.38     67.59 o
  -1 -11  -6      190.45      224.24     69.73 o
   0 -11  -6       92.12      152.87     70.41 o
   1 -11  -6      167.48      157.47     48.42 o
  -3 -10  -6        5.14        2.36     47.50 o
  -2 -10  -6       98.33       85.77     55.88 o
  -1 -10  -6       93.44      122.66     54.87 o
   0 -10  -6     1299.01     1302.53    118.90 o
   1 -10  -6      517.07      436.35     72.44 o
   2 -10  -6       81.81       98.68     57.39 o
   3 -10  -6      303.78      200.73     76.97 o
  -4  -9  -6      333.34      303.44     79.14 o
  -3  -9  -6      241.41      296.53     79.69 o
  -2  -9  -6      227.82      356.62     85.33 o
  -1  -9  -6       15.38       48.48     47.77 o
   0  -9  -6      291.93      371.89     86.39 o
   1  -9  -6      147.75      106.36     68.40 o
   2  -9  -6      508.31      498.86    114.56 o
   3  -9  -6      317.36      114.84     53.61 o
   4  -9  -6      132.21      209.11     80.82 o
  -5  -8  -6      160.35      150.22     62.41 o
  -4  -8  -6      792.16      892.40    124.42 o
  -3  -8  -6      391.98      375.27     83.00 o
  -2  -8  -6     1082.00     1151.45    133.88 o
  -1  -8  -6      451.07      512.36     93.51 o
   0  -8  -6       65.32       62.31     43.83 o
   1  -8  -6      228.67      191.01     70.23 o
   2  -8  -6      440.00      460.18    104.52 o
   3  -8  -6       88.45       -9.42     48.74 o
   4  -8  -6      497.88      518.38    105.67 o
   5  -8  -6      179.11      107.91     55.13 o
  -6  -7  -6      179.48      224.86     47.65 o
  -5  -7  -6      143.92      112.81     35.15 o
  -4  -7  -6       52.33       83.93     28.69 o
  -3  -7  -6      134.30      138.38     59.14 o
  -2  -7  -6     1206.59     1195.77     58.62 o
  -1  -7  -6      287.47      275.89     67.71 o
   1  -7  -6      462.96      474.22     98.01 o
   2  -7  -6       83.14       16.08     38.62 o
   3  -7  -6      669.56      515.33     97.02 o
   4  -7  -6      484.12      371.28     91.84 o
   5  -7  -6       10.41      -35.44     46.62 o
  -6  -6  -6      904.65      851.00     84.35 o
  -5  -6  -6      380.65      385.50     55.21 o
  -4  -6  -6      194.68      171.68     36.56 o
  -3  -6  -6      157.68      149.94     49.99 o
  -2  -6  -6      633.45      578.48     43.65 o
  -1  -6  -6       60.75       46.98     10.71 o
   0  -6  -6     3119.29     2893.10    110.73 o
   1  -6  -6      422.34      428.47     47.12 o
   2  -6  -6     2195.66     1913.22    159.73 o
   3  -6  -6      658.91      572.82     97.79 o
   4  -6  -6       38.36       13.98     36.10 o
   5  -6  -6      459.18      475.02     96.41 o
   6  -6  -6       70.69      105.83     58.58 o
  -7  -5  -6      152.32      217.89     48.11 o
  -6  -5  -6      820.06      897.46     80.50 o
  -5  -5  -6      345.15      406.89     54.53 o
  -4  -5  -6     1576.35     1610.68     92.01 o
  -3  -5  -6      608.97      611.48     52.90 o
  -2  -5  -6      519.61      544.22     43.50 o
  -1  -5  -6      125.00      115.60     13.47 o
   0  -5  -6     1185.83     1191.50     78.79 o
   1  -5  -6       16.65       40.91     40.93 o
   2  -5  -6     2280.43     1902.34    194.46 o
   3  -5  -6       70.89       60.55     49.57 o
   4  -5  -6      550.00      473.23     85.05 o
   5  -5  -6      722.84      762.07    115.86 o
   6  -5  -6       14.72       47.91     54.52 o
  -7  -4  -6      224.43      260.27     50.15 o
  -6  -4  -6       35.42       51.94     26.88 o
  -5  -4  -6       48.53       60.43     26.94 o
  -4  -4  -6     2035.01     2196.90    101.78 o
  -3  -4  -6      180.93      164.98     50.05 o
  -2  -4  -6     4035.14     4206.38    138.27 o
  -1  -4  -6      719.80      854.40     60.82 o
   0  -4  -6      591.94      569.55     59.78 o
   1  -4  -6      197.96      259.36     64.85 o
   2  -4  -6     1957.24     1858.71     70.08 o
   3  -4  -6      143.43      195.83     62.70 o
   4  -4  -6     1064.09      976.52    116.08 o
   5  -4  -6       87.43       83.96     53.50 o
   6  -4  -6      199.30      247.63     71.78 o
  -7  -3  -6      102.04      115.11     39.73 o
  -6  -3  -6      529.38      519.84     60.65 o
  -5  -3  -6      329.27      276.66     77.48 o
  -4  -3  -6      229.92      297.85     40.88 o
  -3  -3  -6        4.44       23.44     24.26 o
  -2  -3  -6     5914.06     5777.38    177.03 o
  -1  -3  -6      309.93      307.64     40.29 o
   1  -3  -6      352.62      326.95     22.72 o
   2  -3  -6      240.86      229.26     28.59 o
   3  -3  -6      827.31      841.53    103.90 o
   4  -3  -6      527.55      580.50     89.61 o
   5  -3  -6      313.86      334.48     81.01 o
   6  -3  -6      493.66      583.12    102.71 o
   7  -3  -6      538.58      560.12    105.40 o
  -7  -2  -6       20.91       72.84     33.86 o
  -6  -2  -6     1267.54     1208.97     85.33 o
  -5  -2  -6      175.35      156.28     22.54 o
  -4  -2  -6      931.46      852.93     96.78 o
  -3  -2  -6        1.37      -10.55     25.16 o
  -2  -2  -6      939.30      838.61     47.38 o
  -1  -2  -6      677.78      765.66     67.87 o
   0  -2  -6    14315.14    16884.85    359.51 o
   1  -2  -6      338.61      318.28     22.82 o
   2  -2  -6     1123.02     1039.38     59.89 o
   3  -2  -6      423.05      379.21     64.82 o
   4  -2  -6       53.18       69.45     46.15 o
   5  -2  -6      319.91      333.05     77.39 o
   6  -2  -6      369.15      326.57     76.79 o
   7  -2  -6       57.62       73.66     47.56 o
  -7  -1  -6      132.28      119.31     35.40 o
  -6  -1  -6     1457.79     1348.00    116.93 o
  -5  -1  -6       59.01       86.04     32.54 o
  -4  -1  -6     3313.73     3059.43    201.95 o
  -3  -1  -6       23.92       13.40     14.99 o
  -2  -1  -6      732.74      730.92     51.65 o
  -1  -1  -6      288.46      288.57     48.87 o
   0  -1  -6     2740.40     2994.28    120.96 o
   1  -1  -6       88.36       59.10     19.08 o
   2  -1  -6     3108.88     2923.52    158.19 o
   3  -1  -6      642.49      590.78     77.05 o
   4  -1  -6     1238.34     1393.63    127.10 o
   5  -1  -6     1297.57     1291.57    133.81 o
   6  -1  -6       75.63       85.84     51.98 o
   7  -1  -6      341.57      469.36     95.34 o
  -8   0  -6      146.95      174.22     71.20 o
  -7   0  -6      187.56      209.54     71.57 o
  -6   0  -6      284.94      238.51     85.54 o
  -5   0  -6      161.19      109.52     32.61 o
  -4   0  -6     2677.41     2359.18     79.80 o
  -3   0  -6      725.04      653.06     33.88 o
  -2   0  -6     4530.53     4326.77     88.13 o
  -1   0  -6      251.39      128.30     29.27 o
   0   0  -6      281.25      330.20     29.11 o
   1   0  -6     1220.03     1345.14     91.31 o
   2   0  -6     2159.91     2243.68    128.43 o
   3   0  -6      482.84      508.53     73.22 o
   4   0  -6     1943.51     2000.86    151.21 o
   5   0  -6      141.06      192.19     56.29 o
   6   0  -6      229.49      193.39     61.00 o
   7   0  -6      300.36      298.22     76.08 o
  -7   1  -6      104.88      179.71     73.74 o
  -6   1  -6      245.84      226.35     37.59 o
  -5   1  -6      373.05      335.08     32.39 o
  -4   1  -6      481.91      471.07     32.21 o
  -3   1  -6      870.23      845.78     43.30 o
  -2   1  -6     4686.78     4656.05    190.28 o
  -1   1  -6     1452.15     1273.76    262.64 o
   0   1  -6     6085.15     6100.02     91.71 o
   1   1  -6      906.82      950.56     69.31 o
   2   1  -6      431.67      454.74     59.50 o
   3   1  -6      468.84      526.69     73.84 o
   4   1  -6     1160.61     1143.02    108.21 o
   5   1  -6      159.11      174.91     51.92 o
   6   1  -6      238.01      270.20     67.36 o
   7   1  -6       62.10      108.82     55.77 o
  -7   2  -6      222.57      210.89     69.04 o
  -6   2  -6     1466.64     1505.09     97.34 o
  -5   2  -6      472.60      511.37     56.44 o
  -4   2  -6      203.29      193.38     33.79 o
  -3   2  -6       31.90       32.30     13.24 o
  -2   2  -6      749.33      633.83     46.99 o
  -1   2  -6     1059.71      954.23    142.59 o
   0   2  -6     4672.81     4860.83    146.19 o
   1   2  -6      655.17      721.00     47.36 o
   2   2  -6     2172.07     2206.78    117.48 o
   3   2  -6      726.57      766.04     81.20 o
   4   2  -6      546.43      653.00     82.40 o
   5   2  -6      204.06      248.77     59.67 o
   6   2  -6      206.41      278.99     70.75 o
   7   2  -6       92.61      100.57     48.70 o
  -7   3  -6      277.75      295.40     84.41 o
  -6   3  -6      942.03      910.87     78.16 o
  -5   3  -6      263.88      295.59     47.08 o
  -4   3  -6      858.95      843.29     67.70 o
  -3   3  -6     1205.06     1091.78     36.02 o
  -2   3  -6      574.13      551.27     52.63 o
  -1   3  -6      276.22      275.19     41.50 o
   0   3  -6      695.98      672.00     35.10 o
   1   3  -6     1413.22     1413.48     53.62 o
   2   3  -6     2533.97     2557.00     79.12 o
   3   3  -6      541.43      595.86     50.99 o
   4   3  -6      369.49      339.36     32.66 o
   5   3  -6      456.63      494.10     81.49 o
  -7   4  -6      190.19      176.49     66.29 o
  -6   4  -6      177.33      256.54     74.65 o
  -5   4  -6      995.93      999.29     83.26 o
  -4   4  -6     1192.20     1256.57     61.66 o
  -3   4  -6     1550.64     1342.48    117.85 o
  -2   4  -6     1918.31     2050.07    231.52 o
  -1   4  -6      535.38      550.59     54.73 o
   0   4  -6      125.95      127.88     26.95 o
   1   4  -6      234.43      250.52     37.28 o
   2   4  -6     1323.51     1388.85     79.92 o
   3   4  -6      885.13      954.19    103.96 o
   4   4  -6      344.49      301.78     37.30 o
   5   4  -6      410.78      369.25     64.13 o
  -7   5  -6       85.50      203.60     78.41 o
  -6   5  -6       51.20      160.84     67.33 o
  -5   5  -6      185.12      200.13     47.38 o
  -4   5  -6      287.12      306.13     49.47 o
  -3   5  -6      502.27      503.30     40.81 o
  -2   5  -6     1897.89     2098.03    118.05 o
  -1   5  -6     2485.87     2680.67    123.29 o
   0   5  -6      590.02      632.43     80.26 o
   1   5  -6      192.74      138.62     32.69 o
   2   5  -6      243.12      234.94     37.04 o
   3   5  -6      305.11      313.92     47.57 o
   4   5  -6      546.75      459.13     46.59 o
   5   5  -6      475.19      532.01    119.13 o
   6   5  -6       73.71      253.21     90.73 o
  -6   6  -6      200.91      238.03     77.08 o
  -5   6  -6      341.63      378.59     59.82 o
  -4   6  -6      146.31      117.40     33.01 o
  -3   6  -6       21.08      107.93     37.10 o
  -2   6  -6      219.65      136.86     91.79 o
  -1   6  -6      809.22      910.65     79.34 o
   0   6  -6     1208.29     1332.68    123.46 o
   1   6  -6     1046.41     1059.62    107.31 o
   2   6  -6      146.25       94.41     49.84 o
   3   6  -6      174.07      218.80     42.07 o
   4   6  -6      214.58      242.57     48.45 o
   5   6  -6      417.80      442.33     93.92 o
  -6   7  -6      264.28      258.43     85.76 o
  -5   7  -6      722.13      713.22    129.02 o
  -4   7  -6      241.61      256.56     58.79 o
  -3   7  -6      307.34      306.58     56.47 o
  -2   7  -6      175.34      211.18     46.79 o
  -1   7  -6       86.33       26.83     44.41 o
   0   7  -6      230.15      243.34     64.34 o
   1   7  -6      925.44      991.95    112.44 o
   2   7  -6      319.27      375.94     72.81 o
   3   7  -6      525.42      539.76     58.91 o
   4   7  -6      148.42       53.83     46.58 o
   5   7  -6       54.86       26.51     28.17 o
  -5   8  -6      444.27      400.61    107.51 o
  -4   8  -6      273.94      293.67     98.07 o
  -3   8  -6      565.03      584.94    148.88 o
  -2   8  -6      274.88      249.26     50.18 o
  -1   8  -6      274.41      369.29     81.96 o
   0   8  -6       46.16       95.25     48.94 o
   1   8  -6      106.08       71.35     41.76 o
   2   8  -6      135.35      128.72     45.19 o
   3   8  -6      322.70      332.09     65.77 o
   4   8  -6      122.32       90.72     60.80 o
  -3   9  -6      547.96      543.48    112.24 o
  -2   9  -6       87.61       54.91     36.14 o
  -1   9  -6      394.52      511.90    100.92 o
   0   9  -6      376.40      466.46     92.10 o
   1   9  -6       92.70       -0.85     36.14 o
   2   9  -6       60.05       81.04     43.15 o
  -2 -11  -5       44.72      -45.07     53.86 o
  -1 -11  -5       40.30       94.10     55.82 o
   0 -11  -5       40.16      -15.30     64.05 o
   1 -11  -5      144.03      154.87     47.95 o
  -4 -10  -5      213.20      277.21     77.86 o
  -3 -10  -5      196.38      231.88     68.13 o
  -2 -10  -5      300.26      288.62     76.37 o
  -1 -10  -5      508.55      539.96     95.96 o
   0 -10  -5      125.63      160.29     65.14 o
   1 -10  -5      215.74      273.61     61.25 o
   2 -10  -5      205.43       95.43     57.34 o
   3 -10  -5       58.20      101.20     53.44 o
  -5  -9  -5      327.19      438.61     99.40 o
  -4  -9  -5        4.62       17.14     39.05 o
  -3  -9  -5       76.30        5.57     44.83 o
  -2  -9  -5      891.45      903.75    120.14 o
  -1  -9  -5      304.72      366.72     82.70 o
   0  -9  -5      748.19      761.65    116.63 o
   1  -9  -5      274.58      262.47     92.46 o
   2  -9  -5      222.65       98.68     59.39 o
   3  -9  -5      276.12      249.43     80.28 o
   4  -9  -5      157.37      250.66     85.08 o
  -5  -8  -5      519.22      685.04    115.54 o
  -4  -8  -5      432.23      483.26     92.03 o
  -3  -8  -5      238.85      214.05     66.99 o
  -2  -8  -5      175.12      149.55     52.70 o
  -1  -8  -5      152.14       99.40     45.12 o
   0  -8  -5     1721.65     2086.72    171.43 o
   1  -8  -5      700.44      633.24    119.90 o
   2  -8  -5     1053.00      760.82    123.86 o
   3  -8  -5      651.41      581.81    108.65 o
   4  -8  -5       94.49      155.67     72.47 o
   5  -8  -5      331.11      343.71     85.73 o
  -6  -7  -5      120.68       90.34     35.64 o
  -5  -7  -5      247.49      289.30     49.11 o
  -4  -7  -5     1173.08     1239.36     84.08 o
  -3  -7  -5      285.89      290.64     38.38 o
  -2  -7  -5      412.76      429.98     36.98 o
  -1  -7  -5       61.47       18.42     34.43 o
   1  -7  -5      165.10      131.95     58.48 o
   2  -7  -5      831.25      575.03     58.87 o
   3  -7  -5      239.11      243.14     68.27 o
   4  -7  -5      512.96      569.82    105.15 o
   5  -7  -5      735.38      596.35    104.82 o
  -7  -6  -5      270.83      282.68     55.72 o
  -6  -6  -5       44.03       47.52     30.90 o
  -5  -6  -5       24.26       22.96     55.58 o
  -4  -6  -5     1016.93     1004.59     74.91 o
  -3  -6  -5      264.38      233.10     33.85 o
  -2  -6  -5     4109.77     4141.93    176.67 o
  -1  -6  -5      372.29      272.59     79.07 o
   0  -6  -5      621.38      591.22     41.82 o
   1  -6  -5      768.80      764.74     53.98 o
   2  -6  -5      386.22      354.87     26.05 o
   3  -6  -5       70.06       86.62     51.26 o
   4  -6  -5     1526.55     1462.97    149.57 o
   5  -6  -5      166.34      172.46     55.68 o
   6  -6  -5      331.05      317.74     80.29 o
  -7  -5  -5      207.23      197.67     48.75 o
  -6  -5  -5      430.56      442.45     58.39 o
  -5  -5  -5      187.43      167.65     38.76 o
  -4  -5  -5        5.62       -1.33     35.41 o
  -3  -5  -5      178.28      163.57     28.61 o
  -2  -5  -5     3841.84     3798.07    106.51 o
  -1  -5  -5      800.57      743.92     38.03 o
   0  -5  -5     3628.94     3626.84    116.23 o
   1  -5  -5      911.00      740.62    136.17 o
   2  -5  -5      549.51      502.30     32.57 o
   3  -5  -5     2205.61     1928.74     83.73 o
   4  -5  -5      350.25      325.44     73.78 o
   5  -5  -5      267.07      240.34     71.39 o
   6  -5  -5      779.14      737.87    115.47 o
  -7  -4  -5       99.50      128.14     35.50 o
  -6  -4  -5     1301.89     1357.59     95.62 o
  -5  -4  -5      244.57      212.45     42.35 o
  -4  -4  -5     1085.21     1055.48     72.35 o
  -3  -4  -5       11.41        8.98     33.16 o
  -2  -4  -5      567.45      545.38     51.21 o
  -1  -4  -5       90.01       71.01     10.97 o
   0  -4  -5     4311.70     4307.90    142.92 o
   1  -4  -5      123.36       90.93     22.50 o
   2  -4  -5     4489.34     4207.45    151.64 o
   3  -4  -5     1073.67      965.09     51.02 o
   4  -4  -5      330.23      296.81     65.88 o
   5  -4  -5      765.43      860.78    113.24 o
   6  -4  -5      122.30      148.39     63.45 o
   7  -4  -5      110.65      143.46     60.61 o
  -7  -3  -5      286.36      289.53     51.67 o
  -6  -3  -5      769.02      768.38    124.84 o
  -5  -3  -5       81.22       42.15     21.40 o
  -4  -3  -5     3583.58     3496.53    123.56 o
  -3  -3  -5      280.68      244.87     46.06 o
  -2  -3  -5     1595.53     1482.37     89.69 o
  -1  -3  -5      189.67      161.62     21.72 o
   0  -3  -5        9.02       -3.97     21.60 o
   1  -3  -5     1654.96     1615.41     87.62 o
   2  -3  -5     5123.96     4744.74    133.34 o
   3  -3  -5      173.37      161.86     48.61 o
   4  -3  -5     1645.56      763.17    513.12 o
   5  -3  -5      798.56      790.40    106.69 o
   6  -3  -5      117.81      182.80     62.93 o
   7  -3  -5      322.01      376.49     84.44 o
  -8  -2  -5      484.86      488.16    125.57 o
  -7  -2  -5      518.61      515.49     63.82 o
  -6  -2  -5        8.11       42.83     29.26 o
  -5  -2  -5      126.03      100.22     18.90 o
  -4  -2  -5     2590.75     2365.34    216.12 o
  -3  -2  -5      103.82      126.36     24.88 o
  -2  -2  -5     7192.69     6855.47    204.09 o
  -1  -2  -5      194.37      294.62     36.27 o
   0  -2  -5     6195.58     7129.69    192.93 o
   1  -2  -5     2263.14     2348.21     73.70 o
   2  -2  -5      865.16      723.89     96.45 o
   3  -2  -5      129.25      124.88     37.87 o
   4  -2  -5     2401.78     2294.65    157.65 o
   5  -2  -5      201.72      250.18     69.62 o
   6  -2  -5      387.27      397.64     82.80 o
   7  -2  -5      381.86      340.31     77.75 o
  -8  -1  -5      512.41      474.83     98.79 o
  -7  -1  -5       90.00      110.08     37.18 o
  -6  -1  -5      608.90      576.33     59.40 o
  -5  -1  -5      532.19      478.54     34.16 o
  -4  -1  -5       84.11       90.72     21.18 o
  -3  -1  -5      101.64      128.47     31.46 o
  -2  -1  -5     8294.63     7736.92    281.52 o
  -1  -1  -5      635.84      731.96     62.07 o
   0  -1  -5     1958.83     1896.27    117.32 o
   1  -1  -5       26.86        9.86     15.32 o
   2  -1  -5      995.23      935.85     55.11 o
   3  -1  -5      948.15      922.50     91.46 o
   4  -1  -5      954.35      944.73     98.34 o
   5  -1  -5      469.09      442.47     77.97 o
   6  -1  -5      355.56      359.21     76.06 o
   7  -1  -5      156.42      159.78     64.35 o
  -8   0  -5      239.00      216.55     71.55 o
  -7   0  -5      187.50      184.10     40.33 o
  -6   0  -5     1142.51     1053.00     77.72 o
  -5   0  -5      152.91      177.94     30.38 o
  -4   0  -5     1462.34     1245.86     50.22 o
  -3   0  -5      359.64      389.70     26.23 o
  -2   0  -5      377.07      330.19     24.45 o
  -1   0  -5      181.11      176.02     27.65 o
   0   0  -5     4540.86     4352.31    211.19 o
   1   0  -5      711.47      685.72     45.53 o
   2   0  -5     4057.81     4117.27    163.10 o
   3   0  -5      931.28      963.69     89.51 o
   4   0  -5       89.09       68.86     25.82 o
   5   0  -5      835.99      794.41    101.78 o
   6   0  -5      379.81      425.74     82.38 o
   7   0  -5       45.99      126.20     58.08 o
  -8   1  -5       97.56      139.45     62.42 o
  -7   1  -5      259.59      231.23     72.33 o
  -6   1  -5      710.84      749.52    111.75 o
  -5   1  -5      311.14      310.07     40.09 o
  -4   1  -5     4799.67     4647.63    146.48 o
  -3   1  -5      281.61      264.73     18.80 o
  -2   1  -5     1874.69     1928.68     79.37 o
  -1   1  -5       76.79       52.76     14.38 o
   0   1  -5     1147.42     1152.38     32.26 o
   1   1  -5     1192.96     1244.27     53.52 o
   2   1  -5     4481.64     4445.79    163.16 o
   3   1  -5      547.23      529.36     63.06 o
   4   1  -5     1407.54     1245.95    157.54 o
   5   1  -5      809.10      701.82    117.90 o
   6   1  -5      207.09      324.33     75.56 o
   7   1  -5      446.73      407.63     84.87 o
  -7   2  -5      292.57      218.71     71.36 o
  -6   2  -5       68.23       93.11     52.28 o
  -5   2  -5      385.09      369.24     50.15 o
  -4   2  -5     2127.20     2036.08     95.36 o
  -3   2  -5      221.52      205.40     22.95 o
  -2   2  -5     6496.52     5859.23    385.54 o
  -1   2  -5     1009.90     1058.11    141.98 o
   0   2  -5       40.87       21.93     12.68 o
   1   2  -5     1113.61     1179.83     43.72 o
   2   2  -5      684.74      743.24     65.97 o
   3   2  -5      735.65      750.29     49.39 o
   4   2  -5     2259.20     2077.60    147.60 o
   5   2  -5      207.67      193.42     32.12 o
   6   2  -5      198.78      217.31     60.92 o
  -7   3  -5      115.76      108.43     60.33 o
  -6   3  -5      168.94      273.06     73.69 o
  -5   3  -5      292.16      296.40     44.01 o
  -4   3  -5       63.10       89.43     27.37 o
  -3   3  -5      638.18      646.18     38.85 o
  -2   3  -5     4190.09     4344.76    184.57 o
  -1   3  -5     1557.92     1525.87    101.83 o
   0   3  -5     2660.36     2588.28     65.80 o
   1   3  -5      756.33      803.40     38.30 o
   2   3  -5      697.11      707.85     41.89 o
   3   3  -5      812.09      791.68     44.18 o
   4   3  -5      554.10      494.82     36.74 o
   5   3  -5      286.17      304.18     39.09 o
  -7   4  -5      187.08      167.56     64.94 o
  -6   4  -5      743.57      747.29    114.79 o
  -5   4  -5      853.19      931.89     78.76 o
  -4   4  -5      916.33      918.16     72.27 o
  -3   4  -5      104.18      105.47     18.15 o
  -2   4  -5      231.02      299.13     38.85 o
  -1   4  -5      407.79      331.78     49.76 o
   0   4  -5     2827.98     2725.08    172.34 o
   1   4  -5     1085.71     1010.86     62.32 o
   2   4  -5     1651.20     1669.92    103.10 o
   3   4  -5      479.60      463.07     43.73 o
   4   4  -5      403.97      372.21     38.44 o
   5   4  -5      206.20      215.02     51.70 o
  -7   5  -5      383.48      418.15     96.30 o
  -6   5  -5      491.50      502.31     99.83 o
  -5   5  -5      641.44      656.67     69.51 o
  -4   5  -5     1088.40     1190.16     86.88 o
  -3   5  -5      655.37      735.40     68.57 o
  -2   5  -5      754.65      867.20     75.32 o
  -1   5  -5       63.95       98.64     33.21 o
   0   5  -5       21.76      -10.89     31.19 o
   1   5  -5     1921.53     1923.32    141.52 o
   2   5  -5     1439.17     1330.33     78.23 o
   3   5  -5      769.20      754.56     50.85 o
   4   5  -5      390.37      382.48     41.09 o
   5   5  -5       99.05      213.23    141.22 o
  -6   6  -5      146.60       74.12     56.65 o
  -5   6  -5      390.11      482.01     59.96 o
  -4   6  -5      599.57      660.54     53.36 o
  -3   6  -5     1239.06     1352.82     95.99 o
  -2   6  -5      791.99      757.04    134.80 o
  -1   6  -5      182.60      165.65     38.28 o
   0   6  -5       79.94      129.83     44.89 o
   1   6  -5      368.88      381.43     67.32 o
   2   6  -5      298.10      229.35     66.98 o
   3   6  -5      562.75      628.28     48.57 o
   4   6  -5      188.51      136.95     38.85 o
   5   6  -5      304.65      373.85     65.79 o
   6   6  -5       92.30      250.32     86.86 o
  -6   7  -5       36.14       67.13     46.44 o
  -5   7  -5       78.19       69.03     49.39 o
  -4   7  -5       75.85       64.67     26.22 o
  -3   7  -5      416.18      482.51     49.19 o
  -2   7  -5      336.29      355.55     55.58 o
  -1   7  -5     2034.83     2251.92    171.83 o
   0   7  -5      353.54      371.73     73.51 o
   1   7  -5      589.11      765.81     99.08 o
   2   7  -5      239.52      261.96     56.89 o
   3   7  -5      336.77      286.24     36.91 o
   4   7  -5      101.67       95.33     36.17 o
   5   7  -5      391.17      366.48     59.06 o
  -5   8  -5      237.93      250.58     84.28 o
  -4   8  -5      192.94      292.21     98.46 o
  -3   8  -5       37.74       11.74     50.45 o
  -2   8  -5      123.60      140.60     42.11 o
  -1   8  -5     1109.94     1296.38    140.04 o
   0   8  -5      449.62      479.59     87.62 o
   1   8  -5     1132.85     1348.47    134.22 o
   2   8  -5      243.62      329.83     69.32 o
   3   8  -5       65.91       53.11     35.58 o
   4   8  -5      151.34      106.46    116.99 o
   5   8  -5      242.24      176.42     50.78 o
  -3   9  -5      355.00      427.05     94.07 o
  -1   9  -5       41.72       59.91     52.52 o
   0   9  -5       42.34       59.55     41.42 o
   1   9  -5      610.27      720.12    108.19 o
  -2 -11  -4      169.10      174.07     64.18 o
  -1 -11  -4      377.30      497.70    100.07 o
   0 -11  -4      131.07      118.03     43.17 o
   1 -11  -4      387.03      349.98     65.21 o
   2 -11  -4       29.94      -16.05     34.93 o
  -4 -10  -4      121.39      121.66     66.40 o
  -3 -10  -4      201.15      216.08     70.37 o
  -2 -10  -4        1.01      -34.89     43.77 o
  -1 -10  -4      131.71      213.39     61.85 o
   0 -10  -4      545.54      560.78    100.53 o
   1 -10  -4      209.75      194.52     51.85 o
   2 -10  -4      276.21      204.37     70.87 o
   3 -10  -4      253.00      139.48     62.81 o
  -5  -9  -4       80.83      102.19     63.15 o
  -4  -9  -4      482.48      456.04     91.75 o
  -3  -9  -4      410.72      509.32     91.84 o
  -2  -9  -4      438.13      437.71     87.12 o
  -1  -9  -4      347.79      359.34     77.46 o
   0  -9  -4       26.01       99.39     54.75 o
   1  -9  -4      418.45      331.63     86.51 o
   2  -9  -4      731.93      305.34     85.39 o
   3  -9  -4      451.57      385.78     87.92 o
   4  -9  -4      278.79      333.16     90.10 o
  -6  -8  -4       34.67      -13.55     27.80 o
  -5  -8  -4       53.55       55.16     31.70 o
  -4  -8  -4      583.19      676.14     65.85 o
  -3  -8  -4      314.08      286.11     33.43 o
  -2  -8  -4     1227.09     1121.19     67.24 o
  -1  -8  -4      882.39      812.23     83.33 o
   0  -8  -4      687.29      782.93    105.72 o
   1  -8  -4      514.56      497.26    103.39 o
   2  -8  -4      258.31      148.76     54.54 o
   3  -8  -4      197.87      216.45     72.99 o
   4  -8  -4      479.09      575.74    101.55 o
   5  -8  -4      439.44      391.55     89.71 o
  -6  -7  -4      382.08      390.15     59.91 o
  -5  -7  -4      382.38      402.25     56.59 o
  -4  -7  -4      107.91      152.53     36.02 o
  -3  -7  -4      122.50       80.19     23.39 o
  -2  -7  -4      656.48      588.13     44.01 o
  -1  -7  -4      589.58      301.24     48.98 o
   0  -7  -4     2214.85     1693.09    397.64 o
   1  -7  -4      515.56      481.21     34.94 o
   2  -7  -4      481.93      331.32    115.00 o
   3  -7  -4      450.60      426.03     52.66 o
   4  -7  -4       30.78       32.61     47.75 o
   5  -7  -4      225.92      184.44     66.69 o
   6  -7  -4      226.49      172.63     66.52 o
  -7  -6  -4       75.93       90.98     45.53 o
  -6  -6  -4      664.26      581.79     70.26 o
  -5  -6  -4      425.56      425.09     56.05 o
  -4  -6  -4      934.09      968.59     74.43 o
  -3  -6  -4      258.14      214.04     34.57 o
  -2  -6  -4      166.15      177.48     20.33 o
  -1  -6  -4       18.34       16.92      6.39 o
   0  -6  -4     1391.19      818.95    186.79 o
   1  -6  -4      249.40      209.89     17.01 o
   2  -6  -4     3606.75     3307.62    130.09 o
   3  -6  -4      667.76      678.58     48.71 o
   4  -6  -4      328.67      328.53     72.76 o
   5  -6  -4      919.16      862.69    115.21 o
   6  -6  -4       15.62       54.28     47.74 o
  -7  -5  -4      353.56      337.38     57.17 o
  -6  -5  -4       89.64      106.78     33.89 o
  -5  -5  -4      110.19      165.93     36.68 o
  -4  -5  -4     2968.43     3104.34    124.28 o
  -3  -5  -4      948.94      975.17     64.41 o
  -2  -5  -4     1573.30     1503.17     82.18 o
  -1  -5  -4      413.05      397.12     29.41 o
   0  -5  -4       79.02       71.48     15.64 o
   1  -5  -4       29.08       -2.10     16.77 o
   2  -5  -4     3078.22     2904.45     88.57 o
   3  -5  -4      159.84      158.16     53.08 o
   4  -5  -4      770.65      738.38     97.14 o
   5  -5  -4      784.56      842.86    110.32 o
   6  -5  -4      164.84      218.60     69.99 o
   7  -5  -4      827.93      838.79    124.87 o
  -7  -4  -4      282.46      284.37     53.75 o
  -6  -4  -4      117.65      138.88     39.32 o
  -5  -4  -4      176.68      158.71     36.08 o
  -4  -4  -4      856.69      866.68     65.87 o
  -3  -4  -4      453.63      535.79     49.79 o
  -2  -4  -4     5601.75     5462.42    156.40 o
  -1  -4  -4      233.51      211.02     35.92 o
   0  -4  -4     1449.32     1547.49     70.76 o
   1  -4  -4      223.87      201.59     18.06 o
   2  -4  -4      407.53      390.29     20.14 o
   3  -4  -4      107.86      134.25     37.29 o
   4  -4  -4     1621.00     1593.79    134.95 o
   5  -4  -4       19.38       18.26     32.59 o
   6  -4  -4      497.30      508.26     91.64 o
   7  -4  -4      612.00      645.20    109.18 o
  -7  -3  -4       32.49       64.24     33.14 o
  -6  -3  -4      983.24      995.60     80.23 o
  -5  -3  -4      277.08      225.01     38.24 o
  -4  -3  -4      143.68      149.70     35.28 o
  -3  -3  -4       59.56       70.81     28.43 o
  -2  -3  -4     3025.06     2943.88     69.84 o
  -1  -3  -4        5.50       -0.65      7.39 o
   0  -3  -4     5185.59     4918.67    144.49 o
   1  -3  -4      101.81       88.53     21.85 o
   2  -3  -4     1321.41     1355.15     43.03 o
   3  -3  -4     1526.60     1485.52     56.58 o
   4  -3  -4       84.44       71.80     16.17 o
   5  -3  -4      808.44      816.87    102.54 o
   6  -3  -4      857.34      808.55    110.38 o
   7  -3  -4       70.29      110.95     56.90 o
  -8  -2  -4       12.50       30.94     29.13 o
  -7  -2  -4       55.15       78.23     30.68 o
  -6  -2  -4     1352.96     1278.09     90.07 o
  -5  -2  -4      172.30      142.66     35.42 o
  -4  -2  -4     2446.09     2078.40    215.75 o
  -3  -2  -4      913.23      930.45     56.45 o
  -2  -2  -4      170.82      178.46     19.09 o
  -1  -2  -4     1130.36     1025.91     57.96 o
   0  -2  -4    12669.36    13097.32    524.93 o
   1  -2  -4      681.95      713.19     30.78 o
   2  -2  -4     6801.70     6589.64    238.16 o
   3  -2  -4      296.86      189.34     50.87 o
   4  -2  -4     1193.69     1143.56    108.74 o
   5  -2  -4     1075.88     1047.84    110.57 o
   6  -2  -4      249.44      207.75     65.17 o
   7  -2  -4      232.75      323.79     78.42 o
  -8  -1  -4       34.97       98.62     47.11 o
  -7  -1  -4      196.34      160.00     39.13 o
  -6  -1  -4      746.96      820.18     71.07 o
  -5  -1  -4      241.52      244.24     23.84 o
  -4  -1  -4     5248.66     4734.06    343.30 o
  -3  -1  -4      723.30      774.35     36.67 o
  -2  -1  -4     2628.87     2374.60     71.42 o
  -1  -1  -4      310.59      295.86     23.62 o
   0  -1  -4      796.59      825.78     41.94 o
   1  -1  -4     1684.54     1716.88     60.69 o
   2  -1  -4     7762.72     7522.28    530.97 o
   3  -1  -4       46.37       42.14     32.81 o
   4  -1  -4     2818.90     2848.61    163.25 o
   5  -1  -4      738.99      704.47     94.23 o
   6  -1  -4      235.60      242.02     67.20 o
   7  -1  -4      654.04      725.86    111.21 o
  -8   0  -4      304.93      410.42     96.84 o
  -7   0  -4      484.56      436.36    106.08 o
  -6   0  -4      252.78      233.51     45.35 o
  -5   0  -4      624.89      585.14     47.13 o
  -4   0  -4     2638.20     2473.48     88.39 o
  -3   0  -4      421.10      448.81     27.93 o
  -2   0  -4     4999.35     4665.25     84.78 o
  -1   0  -4      502.73      490.79     37.15 o
   0   0  -4     6529.74     6752.60    224.28 o
   1   0  -4     1259.42     1341.36     45.98 o
   2   0  -4      173.04      150.65     34.80 o
   3   0  -4      406.47      341.11     42.38 o
   4   0  -4     1868.84     1572.30    191.49 o
   5   0  -4      101.50       92.02     21.52 o
   6   0  -4      636.70      659.38     97.04 o
   7   0  -4      353.04      353.63     76.65 o
  -8   1  -4      410.16      557.95    109.93 o
  -7   1  -4       75.63       98.26     54.19 o
  -6   1  -4      968.18     1048.06    124.29 o
  -5   1  -4     1326.60     1329.92     88.46 o
  -4   1  -4       69.61       96.28     17.76 o
  -3   1  -4     1356.36     1330.68     55.63 o
  -2   1  -4     2319.15     2075.39     75.58 o
  -1   1  -4      901.76      923.97     43.07 o
   0   1  -4    16491.80    16652.04    251.78 o
   1   1  -4      837.31      861.91     41.51 o
   2   1  -4     1696.04     1635.61     87.97 o
   3   1  -4      900.79      898.63     45.72 o
   4   1  -4      429.96      414.76     56.82 o
   5   1  -4      523.74      473.53     43.64 o
   6   1  -4      630.20      645.98     95.54 o
   7   1  -4       44.62       41.98     40.35 o
  -8   2  -4       93.17      154.75     68.43 o
  -7   2  -4      405.92      449.77     92.02 o
  -6   2  -4     1928.25     1966.99    172.89 o
  -5   2  -4      262.34      261.49     38.10 o
  -4   2  -4     1320.92     1373.57     76.55 o
  -3   2  -4      597.13      561.08     33.74 o
  -2   2  -4        0.68        5.65     10.66 o
  -1   2  -4     1196.81     1353.22     64.91 o
   0   2  -4     8026.14     8277.85     81.74 o
   1   2  -4     1516.78     1553.78     74.88 o
   2   2  -4     5221.41     5174.42    155.85 o
   3   2  -4      400.00      382.98     35.34 o
   4   2  -4      350.59      341.06     36.70 o
   5   2  -4     1239.14     1100.36    107.55 o
   6   2  -4      100.52      122.56     51.03 o
  -7   3  -4      663.76      690.70    118.16 o
  -6   3  -4      435.71      634.13    104.10 o
  -5   3  -4      199.94      231.85     40.20 o
  -4   3  -4     3611.39     3752.22    132.16 o
  -3   3  -4      885.27      855.86     41.75 o
  -2   3  -4      528.98      462.39     26.49 o
  -1   3  -4      654.56      671.08     50.18 o
   0   3  -4      131.78      147.75     15.15 o
   1   3  -4     1206.86     1234.09     48.26 o
   2   3  -4     4027.19     3865.17     83.18 o
   3   3  -4     1595.78     1568.17     55.92 o
   4   3  -4      571.20      515.48     40.83 o
   5   3  -4      543.65      481.94     68.96 o
  -7   4  -4      346.70      295.37     79.40 o
  -6   4  -4       43.82      102.44     59.21 o
  -5   4  -4      393.72      476.68     84.70 o
  -4   4  -4     1115.38     1206.65     92.61 o
  -3   4  -4     1925.49     2096.84     59.00 o
  -2   4  -4     3543.19     3651.92    112.34 o
  -1   4  -4     1527.18     1533.76     84.23 o
   0   4  -4      817.73      768.95     44.19 o
   1   4  -4      245.44      172.41     24.88 o
   2   4  -4      463.13      469.71     35.68 o
   3   4  -4     1591.83     1487.91     61.04 o
   4   4  -4      946.20      881.53     83.17 o
   5   4  -4      805.97      755.78     88.65 o
   6   4  -4      260.90      264.84     55.31 o
  -7   5  -4      332.71      377.15     86.31 o
  -6   5  -4      507.44      513.06     96.07 o
  -5   5  -4      219.97      279.33     69.93 o
  -4   5  -4        9.70       26.83     23.20 o
  -3   5  -4      608.57      654.40     61.94 o
  -2   5  -4     1895.89     2210.23    108.55 o
  -1   5  -4     3379.30     3444.16    130.37 o
   0   5  -4     3875.54     4253.93    187.44 o
   1   5  -4     1749.75     1861.44     88.52 o
   2   5  -4     1007.20     1020.44     55.18 o
   3   5  -4      702.21      685.37     46.28 o
   4   5  -4      153.96      174.35     28.03 o
   5   5  -4      545.07      619.48    177.53 o
   6   5  -4      283.96      188.59     59.87 o
  -6   6  -4      345.69      424.56     94.96 o
  -5   6  -4      589.94      594.67     65.30 o
  -4   6  -4      852.04      924.02     75.36 o
  -3   6  -4       57.21       54.77     20.76 o
  -2   6  -4      437.13      459.40     58.00 o
  -1   6  -4      520.00      551.25     57.41 o
   0   6  -4     1303.91     1552.63    122.29 o
   1   6  -4      951.21      994.59     99.00 o
   2   6  -4      814.85      809.41     62.07 o
   3   6  -4      303.33      337.09     36.51 o
   4   6  -4      202.97      296.85     57.09 o
   5   6  -4      259.00      255.72     50.50 o
   6   6  -4      209.22      199.46     84.80 o
  -6   7  -4      457.48      510.13     99.53 o
  -5   7  -4      966.21     1026.29     87.81 o
  -4   7  -4      634.15      599.00     62.68 o
  -3   7  -4      971.00      958.33     79.03 o
  -2   7  -4      325.10      322.92     50.87 o
  -1   7  -4      163.67      148.08     57.31 o
   0   7  -4      302.46      331.10     64.51 o
   1   7  -4      762.77      911.60    102.45 o
   2   7  -4      140.74      209.76     40.10 o
   3   7  -4     1060.12     1143.82     68.01 o
   4   7  -4      146.27      183.54     43.71 o
   5   7  -4      159.47      174.37     47.59 o
  -5   8  -4      372.63      343.09     79.44 o
  -4   8  -4      229.99      252.18     72.45 o
  -3   8  -4      959.48      977.00     85.94 o
  -2   8  -4      649.38      634.84     96.79 o
  -1   8  -4      500.59      634.98    100.69 o
   0   8  -4      544.88      642.91     94.37 o
   1   8  -4      144.61      172.62     55.33 o
   2   8  -4      143.08      124.80     48.04 o
   3   8  -4      589.12      635.07    106.89 o
   4   8  -4      177.23      178.03     43.71 o
   5   8  -4      178.23      154.28     79.02 o
  -4   9  -4      105.28      131.50     52.47 o
   3   9  -4       35.65       89.84     55.76 o
   4   9  -4       71.83       57.82     50.08 o
  -2 -11  -3       54.24       52.67     38.67 o
  -1 -11  -3      132.90      267.60     78.46 o
   0 -11  -3       41.17       18.17     29.93 o
   1 -11  -3       70.46      107.08     41.39 o
   2 -11  -3      209.39      123.97     57.12 o
  -4 -10  -3       13.87       71.58     53.68 o
  -3 -10  -3      191.95      197.10     70.93 o
  -2 -10  -3      605.30      557.57    104.32 o
  -1 -10  -3      442.43      502.38     93.04 o
   0 -10  -3      335.71      358.78     78.33 o
   1 -10  -3      439.24      343.68     59.67 o
   2 -10  -3      116.97       99.12     46.52 o
   3 -10  -3       41.56       86.09     52.09 o
   4 -10  -3      163.03      196.92     67.68 o
  -5  -9  -3      397.08      503.99    101.20 o
  -4  -9  -3      118.84      157.61     39.36 o
  -3  -9  -3       23.77       10.44     21.91 o
  -2  -9  -3      282.21      288.88     67.60 o
  -1  -9  -3      365.69      313.83     71.25 o
   0  -9  -3      975.92     1036.18    121.39 o
   1  -9  -3      802.75      724.79    145.07 o
   2  -9  -3      168.79      116.40     38.59 o
   3  -9  -3      335.33      384.67     85.05 o
   4  -9  -3       41.73        7.56     37.06 o
   5  -9  -3      281.61      279.71     79.26 o
  -6  -8  -3      167.02      138.75     58.14 o
  -5  -8  -3      409.15      444.97     58.02 o
  -4  -8  -3      810.30      774.06     56.02 o
  -3  -8  -3      588.62      611.45     44.84 o
  -2  -8  -3       85.34       78.21     19.39 o
  -1  -8  -3       79.63      122.21     29.51 o
   0  -8  -3     1047.18     1072.15     93.63 o
   1  -8  -3      362.24      288.57     35.78 o
   2  -8  -3     1312.31     1027.31     76.11 o
   3  -8  -3      722.73      695.89     67.04 o
   4  -8  -3      656.60      663.45    102.64 o
   5  -8  -3      555.29      563.65     96.40 o
  -6  -7  -3       47.59       81.75     35.42 o
  -5  -7  -3      187.94      196.70     40.00 o
  -4  -7  -3      740.96      692.58     51.65 o
  -3  -7  -3      671.88      668.67     45.76 o
  -2  -7  -3     1513.69     1404.37     55.75 o
  -1  -7  -3      456.99      363.04     57.99 o
   0  -7  -3      141.99      153.80     18.29 o
   1  -7  -3      188.34      189.13     27.89 o
   2  -7  -3      605.04      584.10     58.27 o
   3  -7  -3      732.22      727.04     62.93 o
   4  -7  -3      992.04      913.63    110.02 o
   5  -7  -3      458.42      448.71     88.56 o
   6  -7  -3      272.92      278.38     77.06 o
  -7  -6  -3      202.53      230.31     51.31 o
  -6  -6  -3      189.39      129.64     35.96 o
  -5  -6  -3      341.36      355.23     50.99 o
  -4  -6  -3      222.56      307.31     44.50 o
  -3  -6  -3       64.04       47.63     18.57 o
  -2  -6  -3     3949.56     3928.74     88.32 o
  -1  -6  -3      625.97      581.86     61.14 o
   0  -6  -3     1860.04     1919.72     56.43 o
   1  -6  -3      588.35      511.07     26.80 o
   2  -6  -3      283.62      287.82     25.86 o
   3  -6  -3      667.76      721.52     53.85 o
   4  -6  -3      911.92      872.80    106.01 o
   5  -6  -3       28.94       18.79     34.64 o
   6  -6  -3      502.66      535.88     96.29 o
  -7  -5  -3      280.99      282.57     52.14 o
  -6  -5  -3     1070.31     1119.74     89.56 o
  -5  -5  -3      312.33      310.37     47.71 o
  -4  -5  -3      198.49      218.79     70.97 o
  -3  -5  -3      303.39      284.62     30.53 o
  -2  -5  -3     1215.17     1127.48     52.86 o
  -1  -5  -3      464.64      422.29     24.77 o
   0  -5  -3     8785.00     8817.01    103.82 o
   1  -5  -3     1180.67     1068.08     61.80 o
   2  -5  -3     2039.43     2036.64     64.04 o
   3  -5  -3     2359.77     2550.39     88.25 o
   4  -5  -3       42.23       53.26     34.25 o
   5  -5  -3      450.45      473.06     83.73 o
   6  -5  -3      630.01      624.27    100.17 o
   7  -5  -3       65.85       84.35     44.01 o
  -7  -4  -3      148.78      184.23     47.51 o
  -6  -4  -3     1065.31     1056.29     84.48 o
  -5  -4  -3      249.54      216.17     39.75 o
  -4  -4  -3     2248.84     2269.50    103.06 o
  -3  -4  -3      275.02      307.66     53.70 o
  -2  -4  -3      665.01      687.71     41.16 o
  -1  -4  -3      109.45       84.34     12.95 o
   0  -4  -3     3072.66     3108.43     60.54 o
   1  -4  -3      642.23      598.52     32.03 o
   2  -4  -3     5098.56     4969.43     81.50 o
   3  -4  -3      858.16      821.32     52.42 o
   4  -4  -3     1098.86     1004.56     74.78 o
   5  -4  -3      933.35     1001.45    110.68 o
   6  -4  -3      107.67       94.59     50.83 o
   7  -4  -3      307.76      336.67     81.72 o
  -8  -3  -3       86.51       51.24     52.70 o
  -7  -3  -3      632.92      650.30     74.70 o
  -6  -3  -3      154.57      196.73     45.10 o
  -5  -3  -3      742.25      703.52     62.78 o
  -4  -3  -3     4084.89     4019.48    130.88 o
  -3  -3  -3      127.88      133.35     37.78 o
  -2  -3  -3     5897.82     5790.01    162.02 o
  -1  -3  -3      113.20      112.75     10.92 o
   0  -3  -3      615.61      733.61     46.27 o
   1  -3  -3      346.11      350.37     15.98 o
   2  -3  -3     2545.00     2318.00     88.61 o
   3  -3  -3       38.88       37.29     12.68 o
   4  -3  -3     2566.18     2508.99    153.58 o
   5  -3  -3      199.73      250.89     60.52 o
   6  -3  -3      383.07      306.43     72.67 o
   7  -3  -3      581.80      549.24     93.05 o
  -8  -2  -3      448.20      426.57     64.68 o
  -7  -2  -3      316.32      289.36     50.24 o
  -6  -2  -3      465.31      438.06     57.10 o
  -5  -2  -3      588.71      643.52     57.85 o
  -4  -2  -3      521.73      335.91     84.26 o
  -3  -2  -3      422.50      494.27     42.46 o
  -2  -2  -3     9994.72     9644.36    210.91 o
  -1  -2  -3     1159.48     1120.93     31.13 o
   0  -2  -3    12068.87    12335.80    547.63 o
   1  -2  -3      291.18      262.11     17.66 o
   2  -2  -3       30.88       29.79     14.49 o
   3  -2  -3     2112.36     2176.88    127.57 o
   4  -2  -3     2112.74     1986.51    134.43 o
   5  -2  -3        7.99       60.38     42.28 o
   6  -2  -3      730.68      725.22     96.93 o
   7  -2  -3      284.14      256.63     67.43 o
  -8  -1  -3      318.51      304.25     53.67 o
  -7  -1  -3       83.42       71.02     31.55 o
  -6  -1  -3     1926.75     1938.34    106.54 o
  -5  -1  -3      511.80      546.27     55.38 o
  -4  -1  -3      877.06      850.68     86.49 o
  -3  -1  -3       45.60       78.37     18.27 o
  -2  -1  -3     2616.52     2490.10     70.37 o
  -1  -1  -3     1253.70     1112.90     38.39 o
   0  -1  -3    18906.42    20384.26    264.36 o
   1  -1  -3       79.91       83.81     15.16 o
   2  -1  -3     2635.60     2462.62     76.71 o
   3  -1  -3     1759.75     1775.42    111.59 o
   4  -1  -3       51.83       67.83     36.63 o
   5  -1  -3     1153.74     1177.74    114.15 o
   6  -1  -3      724.33      797.19    102.59 o
   7  -1  -3        0.98       42.12     47.71 o
  -8   0  -3       44.45      170.95     67.42 o
  -7   0  -3      338.43      317.42     86.31 o
  -6   0  -3     1203.87     1176.11     82.97 o
  -5   0  -3       92.58       61.34     24.03 o
  -4   0  -3     4218.73     3959.00    273.77 o
  -3   0  -3      303.85      290.24     44.14 o
  -2   0  -3      783.72      833.59     29.70 o
  -1   0  -3      322.01      321.02     32.90 o
   0   0  -3     9276.49     9377.67    101.52 o
   1   0  -3      447.43      451.16     25.07 o
   2   0  -3     4628.61     4299.63    204.80 o
   3   0  -3      643.38      657.18     66.63 o
   4   0  -3     1391.84     1214.14    101.26 o
   5   0  -3      990.51      992.77    105.26 o
   6   0  -3      223.07      240.29     65.87 o
   7   0  -3      217.55      257.43     66.98 o
  -8   1  -3      101.53       85.41     55.97 o
  -7   1  -3      423.53      470.75     94.15 o
  -6   1  -3      197.85      276.76     69.97 o
  -5   1  -3      182.68      228.33     58.44 o
  -4   1  -3     4973.71     5007.16    101.78 o
  -3   1  -3      827.45      871.62     32.61 o
  -2   1  -3     9304.04     9322.77    214.29 o
  -1   1  -3      988.68      982.88     38.06 o
   0   1  -3      728.21      745.79     22.25 o
   1   1  -3      201.19      191.74     19.62 o
   2   1  -3     1932.72     1871.71     57.43 o
   3   1  -3     1812.14     1831.10     66.23 o
   4   1  -3     4065.29     3741.77    199.45 o
   5   1  -3      519.37      495.59     45.95 o
   6   1  -3      300.73      264.55     39.03 o
   7   1  -3      478.24      493.14     89.54 o
  -8   2  -3      327.77      318.85     81.96 o
  -7   2  -3      222.78      209.56     67.90 o
  -6   2  -3      450.06      518.79     91.37 o
  -5   2  -3      440.63      458.74     82.64 o
  -4   2  -3      917.87      911.35     60.60 o
  -3   2  -3      725.45      736.07     37.53 o
  -2   2  -3    14616.34    14947.36    136.98 o
  -1   2  -3      113.89      118.21     12.75 o
   0   2  -3     3481.12     3410.74     95.19 o
   1   2  -3      969.83      962.66     27.83 o
   2   2  -3      220.68      230.16     26.07 o
   3   2  -3     1036.44      985.59     53.82 o
   4   2  -3     2033.15     1923.85     83.54 o
   5   2  -3      353.98      276.15     26.74 o
   6   2  -3      721.13      669.63     78.92 o
  -7   3  -3       81.86      147.44     64.01 o
  -6   3  -3     1393.95     1398.96    143.63 o
  -5   3  -3      718.59      815.71    101.93 o
  -4   3  -3      130.39      105.18     25.23 o
  -3   3  -3      738.87      728.18     39.59 o
  -2   3  -3     1864.62     1942.73     46.51 o
  -1   3  -3     1124.27     1155.48     36.91 o
   0   3  -3     6465.61     6318.36    202.46 o
   1   3  -3     1605.92     1591.73     40.84 o
   2   3  -3      707.81      639.57     41.02 o
   3   3  -3      576.42      549.67     38.38 o
   4   3  -3       69.51       53.89     12.27 o
   5   3  -3      194.15      186.22     45.29 o
   6   3  -3      870.92      729.21     89.06 o
  -7   4  -3      228.52      246.88     75.10 o
  -6   4  -3      851.03      961.75    121.73 o
  -5   4  -3      613.66      672.30     96.76 o
  -4   4  -3     1771.89     1819.17    137.71 o
  -3   4  -3      503.30      543.99     37.53 o
  -2   4  -3      537.76      565.77     37.02 o
  -1   4  -3      682.58      731.50     39.52 o
   0   4  -3     3375.13     3570.92     77.33 o
   1   4  -3     1408.55     1490.31     49.89 o
   2   4  -3     2691.00     2695.04     78.39 o
   3   4  -3      776.82      798.40     68.97 o
   4   4  -3      618.09      586.67     66.50 o
   5   4  -3      344.73      331.29     62.69 o
   6   4  -3      296.23      208.25     52.86 o
  -7   5  -3      575.57      587.25    110.14 o
  -6   5  -3      209.29      219.18     69.36 o
  -5   5  -3      467.82      474.27     84.01 o
  -4   5  -3     1237.61     1259.41    118.03 o
  -3   5  -3     1548.33     1673.09     88.47 o
  -2   5  -3     2124.01     2458.92    108.08 o
  -1   5  -3      364.77      393.33     37.13 o
   0   5  -3      211.15      260.20     29.87 o
   1   5  -3      970.14      924.37     80.79 o
   2   5  -3     1416.43     1481.84     64.02 o
   3   5  -3     1176.14     1176.43     57.95 o
   4   5  -3      764.97      752.13     60.24 o
   5   5  -3      328.32      315.29     69.81 o
   6   5  -3       60.93       52.44     38.05 o
  -7   6  -3       21.74       27.12     38.72 o
  -6   6  -3       80.16       99.29     56.65 o
  -5   6  -3      154.76      209.12     63.36 o
  -4   6  -3      261.25      289.15     45.42 o
  -3   6  -3     1598.16     1580.88     90.33 o
  -2   6  -3     2834.35     2944.31    147.44 o
  -1   6  -3     1489.61     1458.26     94.35 o
   0   6  -3      839.37      915.92     78.52 o
   1   6  -3      147.80      131.77     42.33 o
   2   6  -3      360.18      351.14     36.83 o
   3   6  -3      569.34      554.06     43.54 o
   4   6  -3      500.91      556.86     63.05 o
   5   6  -3      484.04      584.60     68.28 o
   6   6  -3       65.13      129.65     48.89 o
  -6   7  -3      296.31      339.00     58.58 o
  -5   7  -3      133.44      209.03     44.89 o
  -4   7  -3      167.41      195.04     38.07 o
  -3   7  -3      105.27       84.03     49.29 o
  -2   7  -3      203.70      174.50     34.86 o
  -1   7  -3     2178.80     2517.80    175.15 o
   0   7  -3     1708.64     1793.35    145.21 o
   1   7  -3     1446.14     1593.42    131.00 o
   2   7  -3      313.08      311.08     45.64 o
   3   7  -3      299.32      336.92     50.70 o
   4   7  -3       61.74       63.80     30.36 o
   5   7  -3      419.02      496.27     68.08 o
   6   7  -3      112.84       79.82     52.38 o
  -5   8  -3      353.80      345.24     82.49 o
  -4   8  -3      336.57      286.31     49.52 o
  -3   8  -3      251.47      245.01     83.01 o
  -2   8  -3      103.51      106.14     47.98 o
   2   8  -3      662.00      753.86    115.72 o
   3   8  -3      335.76      478.70     93.83 o
   4   8  -3      148.58      155.55     39.85 o
   5   8  -3      144.58      103.97     60.80 o
  -5   9  -3      388.10      417.70     95.32 o
  -4   9  -3      288.94      225.12     59.83 o
  -3   9  -3      832.95      826.14    111.71 o
   2   9  -3       33.50       54.11     51.84 o
   3   9  -3      713.15      665.34    115.41 o
   4   9  -3      141.36      154.16     65.05 o
  -4  10  -3       75.65       82.34     53.34 o
   3  10  -3      150.37      238.42     79.48 o
  -3 -11  -2      102.59      242.72     77.82 o
  -2 -11  -2       36.28       48.33     38.44 o
  -1 -11  -2      132.58      183.13     66.74 o
   0 -11  -2      232.69      185.87     75.60 o
   1 -11  -2      560.29      567.18     81.59 o
   2 -11  -2       55.85       -2.11     44.07 o
  -4 -10  -2      113.61      215.66     80.34 o
  -3 -10  -2      599.45      676.75    111.35 o
  -2 -10  -2       31.68      -18.30     34.66 o
  -1 -10  -2      124.04      178.67     59.51 o
   0 -10  -2      145.82      107.73     53.09 o
   1 -10  -2       96.55       27.26     31.38 o
   2 -10  -2      579.04      540.22     56.74 o
   3 -10  -2      525.01      576.47     98.74 o
  -5  -9  -2       62.45       -0.80     29.99 o
  -4  -9  -2      241.22      288.95     50.93 o
  -3  -9  -2      585.76      552.88     59.90 o
  -2  -9  -2      621.29      647.57     59.31 o
  -1  -9  -2      862.80      877.43     65.81 o
   0  -9  -2       44.24      -23.83     76.97 o
   1  -9  -2      410.42      331.56     70.47 o
   2  -9  -2      249.48      222.85     48.06 o
   3  -9  -2      261.75      221.80     45.63 o
   4  -9  -2      279.37      268.95     63.94 o
   5  -9  -2      287.17      177.12     61.59 o
  -6  -8  -2       46.51       16.07     28.47 o
  -5  -8  -2      285.11      220.78     43.34 o
  -4  -8  -2       38.08       68.68     56.18 o
  -3  -8  -2      207.25      261.56     42.73 o
  -2  -8  -2      580.68      517.17     52.49 o
  -1  -8  -2      773.26      778.23     58.41 o
   0  -8  -2     2067.39     2063.33    169.19 o
   1  -8  -2      767.21      697.30     77.42 o
   2  -8  -2      306.32      345.19     55.95 o
   3  -8  -2      393.47      426.20     60.68 o
   4  -8  -2      555.30      518.35     83.05 o
   5  -8  -2      141.04      119.74     52.74 o
  -6  -7  -2      410.52      366.29     58.06 o
  -5  -7  -2      840.53      883.38     78.70 o
  -4  -7  -2      291.66      265.32     74.05 o
  -3  -7  -2      167.84      197.70     38.38 o
  -2  -7  -2       92.83      109.91     33.19 o
  -1  -7  -2      333.65      316.79     28.01 o
   0  -7  -2     2852.91     2984.23     83.71 o
   1  -7  -2     1167.28     1050.34    257.90 o
   2  -7  -2     1193.26     1162.10    100.93 o
   3  -7  -2      490.43      577.05     40.90 o
   4  -7  -2        7.27        8.24     16.36 o
   5  -7  -2      490.40      457.75     54.67 o
   6  -7  -2      138.56      181.78     62.84 o
  -7  -6  -2      153.17      144.21     41.54 o
  -6  -6  -2      194.99      233.54     63.21 o
  -5  -6  -2      990.06      982.89     80.77 o
  -4  -6  -2     1572.43     1582.57     91.49 o
  -3  -6  -2     1049.19     1037.00     69.21 o
  -2  -6  -2      605.42      618.60     49.36 o
  -1  -6  -2       29.35       44.56     18.91 o
   0  -6  -2      315.97      263.35     37.89 o
   1  -6  -2      278.37      214.89     48.08 o
   2  -6  -2     3641.37     3879.89    134.56 o
   3  -6  -2      191.77      163.32     32.12 o
   4  -6  -2      900.70      915.34    102.94 o
   5  -6  -2      820.36      765.20    100.51 o
   6  -6  -2      147.80      132.87     50.00 o
  -7  -5  -2      623.35      594.05     73.47 o
  -6  -5  -2        5.00      -14.26     27.58 o
  -5  -5  -2       29.33       57.84     27.88 o
  -4  -5  -2      849.86      853.31     84.88 o
  -3  -5  -2     1023.38      955.40     52.75 o
  -2  -5  -2     3596.43     3422.85    133.59 o
  -1  -5  -2      596.82      618.87     50.92 o
   0  -5  -2     1364.21     1510.00    139.43 o
   1  -5  -2       60.14       43.07     12.59 o
   2  -5  -2     1385.35     1556.66     77.04 o
   3  -5  -2      443.98      544.24     47.30 o
   4  -5  -2     2398.92     2342.20    153.39 o
   5  -5  -2      423.44      427.03     77.49 o
   6  -5  -2      355.90      403.30     81.72 o
   7  -5  -2      737.29      623.99    100.71 o
  -7  -4  -2       97.00      103.04     39.87 o
  -6  -4  -2      439.38      463.25     60.64 o
  -5  -4  -2     1100.75     1040.68     77.61 o
  -4  -4  -2       55.22       94.59     39.53 o
  -3  -4  -2       13.19        9.14      9.17 o
  -2  -4  -2     8694.47     8075.00    195.48 o
  -1  -4  -2     1151.63     1219.91     84.64 o
   0  -4  -2     4089.30     4453.78    151.82 o
   1  -4  -2      682.19      647.51     36.63 o
   2  -4  -2      918.16      921.69     41.44 o
   3  -4  -2      667.87      707.89     78.03 o
   4  -4  -2      787.76      752.98     85.41 o
   5  -4  -2      107.59      208.23     56.27 o
   6  -4  -2      921.50      851.39    103.71 o
   7  -4  -2      334.61      296.26     74.96 o
  -8  -3  -2      162.18      203.49     50.90 o
  -7  -3  -2       64.23       57.64     28.53 o
  -6  -3  -2     1394.33     1417.27     96.51 o
  -5  -3  -2      863.92      905.56     70.67 o
  -4  -3  -2      905.41      802.97     59.71 o
  -3  -3  -2     1086.40     1104.59     86.48 o
  -2  -3  -2      641.37      519.60     54.18 o
  -1  -3  -2      316.33      338.63     40.30 o
   0  -3  -2     9540.67     9868.52     92.71 o
   1  -3  -2      477.33      493.85     22.38 o
   2  -3  -2     5737.01     6205.60    170.62 o
   3  -3  -2      917.77      957.59     86.37 o
   4  -3  -2      314.15      319.95     58.05 o
   5  -3  -2      860.37      864.35     97.45 o
   6  -3  -2      838.39      914.26    107.21 o
   7  -3  -2       58.41       21.63     37.21 o
  -8  -2  -2        8.57       -2.84     29.53 o
  -7  -2  -2      379.01      349.85     56.41 o
  -6  -2  -2      761.69      833.17     75.38 o
  -5  -2  -2       15.37       36.88     23.97 o
  -4  -2  -2     3700.39     3561.05    177.27 o
  -3  -2  -2      469.38      412.68     26.68 o
  -2  -2  -2     1032.37     1041.30     71.55 o
  -1  -2  -2      313.85      351.02     36.75 o
   0  -2  -2      139.28      133.48     13.47 o
   1  -2  -2      555.86      532.59     19.06 o
   2  -2  -2     9757.43    10314.41    149.33 o
   3  -2  -2      320.57      377.33     53.25 o
   4  -2  -2     2215.05     2087.23    131.79 o
   5  -2  -2     1028.35      926.55     97.77 o
   6  -2  -2       42.02       34.74     36.68 o
   7  -2  -2      721.68      613.81     97.83 o
  -8  -1  -2      311.07      290.91     72.00 o
  -7  -1  -2      584.56      528.33     62.71 o
  -6  -1  -2      236.48      246.93     45.87 o
  -5  -1  -2     1290.98     1277.24     63.54 o
  -4  -1  -2     3620.92     3506.52    136.24 o
  -3  -1  -2       49.52       41.82     10.36 o
  -2  -1  -2    14982.65    14426.13    254.34 o
  -1  -1  -2     1944.46     1778.97     66.92 o
   0  -1  -2      632.92      671.73     38.39 o
   1  -1  -2     6557.20     6666.37    149.85 o
   2  -1  -2     2030.14     2116.58     56.34 o
   3  -1  -2      364.83      417.06     58.54 o
   4  -1  -2     4122.68     3780.93    173.00 o
   5  -1  -2       83.40       90.04     38.59 o
   6  -1  -2      828.73      767.00    103.16 o
   7  -1  -2      769.43      715.60    102.06 o
   8  -1  -2       14.39       84.02     53.84 o
  -8   0  -2      569.53      569.61    107.27 o
  -7   0  -2       95.02       78.74     31.91 o
  -6   0  -2      405.33      395.43     41.62 o
  -5   0  -2      563.84      543.16     43.00 o
  -4   0  -2      452.02      414.06     43.96 o
  -3   0  -2      195.04      217.21     17.05 o
  -2   0  -2     7319.57     7053.27    130.40 o
  -1   0  -2      374.44      343.77     34.45 o
   0   0  -2    19296.13    17863.13    154.29 o
   1   0  -2       48.75       43.87     12.25 o
   2   0  -2      622.57      700.41     42.32 o
   3   0  -2      510.99      472.44     58.72 o
   4   0  -2     2324.62     2276.76    135.16 o
   5   0  -2      175.82      169.48     25.14 o
   6   0  -2     1066.17      954.54    107.59 o
   7   0  -2       79.30       75.62     43.86 o
  -8   1  -2      300.00      322.91     81.20 o
  -7   1  -2      173.84      142.87     51.21 o
  -6   1  -2     1814.64     1875.34    111.43 o
  -5   1  -2     1031.74     1023.29     69.59 o
  -4   1  -2     1125.32     1143.11     69.99 o
  -3   1  -2      367.06      394.83     24.00 o
  -2   1  -2      500.16      539.15     19.75 o
  -1   1  -2      366.44      384.51     15.32 o
   0   1  -2     8443.65     8859.43    120.15 o
   1   1  -2     1872.91     1682.51     38.10 o
   2   1  -2     7915.56     7582.65    141.80 o
   3   1  -2      838.94      815.37     76.64 o
   4   1  -2      210.15      268.22     52.08 o
   5   1  -2     1418.66      978.77    223.00 o
   6   1  -2      345.95      349.74     71.03 o
  -8   2  -2        9.63       56.42     56.95 o
  -7   2  -2      434.60      440.61     90.22 o
  -6   2  -2     1164.67     1155.13     88.54 o
  -5   2  -2      159.70      173.85     35.85 o
  -4   2  -2     3116.85     3161.32    117.57 o
  -3   2  -2      607.00      614.07     30.37 o
  -2   2  -2     2453.17     2540.25     52.90 o
  -1   2  -2      373.13      362.65     14.60 o
   0   2  -2     5975.41     6138.78    126.16 o
   1   2  -2      563.51      536.74     30.23 o
   2   2  -2    14354.88    14365.45    127.49 o
   3   2  -2      826.99      826.06     29.25 o
   4   2  -2      945.37      703.93    109.33 o
   5   2  -2      345.08      342.90     56.11 o
   6   2  -2      126.39      195.32     50.43 o
  -8   3  -2      171.67      175.99     64.01 o
  -7   3  -2      749.69      782.63    117.49 o
  -6   3  -2      113.07      201.78     63.63 o
  -5   3  -2      587.10      552.47     58.41 o
  -4   3  -2     2466.35     2438.49    108.03 o
  -3   3  -2      513.78      526.77     33.95 o
  -2   3  -2     5951.47     6344.53    130.70 o
  -1   3  -2     2975.58     3201.20     57.64 o
   0   3  -2     3202.51     3555.70     66.60 o
   1   3  -2       17.28        6.17      8.13 o
   2   3  -2     2465.42     2460.04     72.23 o
   3   3  -2      639.63      622.68     38.15 o
   4   3  -2     3021.72     1847.97    571.32 o
   5   3  -2      224.98      195.45     47.41 o
   6   3  -2      150.81      116.09     42.04 o
  -7   4  -2      222.90      188.92     66.46 o
  -6   4  -2       91.23      128.31     57.82 o
  -5   4  -2     1125.44     1146.81    120.11 o
  -4   4  -2      526.55      511.60     74.53 o
  -3   4  -2      664.34      672.29     73.87 o
  -2   4  -2     7023.08     7445.45    159.98 o
  -1   4  -2      473.37      458.28     24.95 o
   0   4  -2     2200.58     2400.97     75.82 o
   1   4  -2       43.58       43.24     15.87 o
   2   4  -2      716.53      762.83     41.25 o
   3   4  -2      617.74      621.81     57.70 o
   4   4  -2     1408.74     1299.43    112.71 o
   5   4  -2      797.04      810.46     96.33 o
   6   4  -2      438.66      306.77     65.65 o
   7   4  -2      137.64      176.72     58.62 o
  -7   5  -2      432.36      583.47    109.19 o
  -6   5  -2      922.89     1098.84    131.71 o
  -5   5  -2      369.19      400.73     79.06 o
  -4   5  -2      104.32       88.35     40.35 o
  -3   5  -2      545.22      531.88     70.98 o
  -2   5  -2      162.90      186.03     30.49 o
  -1   5  -2      767.43      773.54     37.59 o
   0   5  -2     2042.65     2150.03    126.52 o
   1   5  -2     1961.01     2051.62    120.42 o
   2   5  -2     2194.50     2174.05     76.18 o
   3   5  -2      923.61      926.92     62.60 o
   4   5  -2       14.63       89.15     54.99 o
   5   5  -2      653.96      670.19     94.01 o
   6   5  -2      305.34      321.68     71.46 o
   7   5  -2      261.41      137.68     59.82 o
  -7   6  -2      354.94      303.02     86.43 o
  -6   6  -2      467.88      523.76     91.87 o
  -5   6  -2     1280.34     1257.46    127.54 o
  -4   6  -2     1429.62     1599.67    130.37 o
  -3   6  -2       87.65      126.75     30.75 o
  -2   6  -2      442.98      526.84     53.90 o
  -1   6  -2      161.98      180.95     20.96 o
   0   6  -2      188.70      185.31     21.65 o
   1   6  -2     1677.32     1772.10     92.70 o
   2   6  -2     3094.74     3140.22    128.69 o
   3   6  -2      684.02      788.59     70.14 o
   4   6  -2      795.06      878.35     84.57 o
   5   6  -2      142.53      169.93     62.08 o
   6   6  -2      168.05      214.10     58.88 o
  -6   7  -2      283.24      290.01     73.21 o
  -5   7  -2     1280.68     1481.30    104.69 o
  -4   7  -2      522.89      543.69     61.18 o
  -3   7  -2      780.06      810.98     68.23 o
  -2   7  -2     1388.46     1294.03     84.32 o
   0   7  -2       19.03       16.18      9.23 o
   1   7  -2      738.00      732.14     96.17 o
   2   7  -2       84.77       84.48     43.52 o
   3   7  -2      592.09      605.38     66.85 o
   4   7  -2      506.10      485.63     62.20 o
   5   7  -2      362.83      347.22     56.13 o
   6   7  -2       65.08       99.67     43.04 o
  -6   8  -2       47.21       58.88     48.80 o
  -5   8  -2      226.82      218.78     62.13 o
  -4   8  -2      168.31      129.42     47.09 o
  -3   8  -2      466.31      537.60     65.52 o
  -2   8  -2      457.77      435.41     51.84 o
   1   8  -2      173.69      200.18     67.33 o
   2   8  -2       76.87       76.20     45.19 o
   3   8  -2      252.57      335.18     81.19 o
   4   8  -2      165.56      104.13     35.56 o
   5   8  -2      510.51      508.50     69.72 o
  -5   9  -2      248.66      285.53     85.60 o
  -4   9  -2      299.48      407.22     87.33 o
  -3   9  -2      215.93      177.00     57.90 o
   2   9  -2      274.24      318.95     79.34 o
   3   9  -2       90.87      116.47     58.50 o
   4   9  -2      120.29      137.38     60.34 o
   5   9  -2      242.03      193.45    119.04 o
  -4  10  -2      105.42       61.16     48.31 o
  -3  10  -2      150.89      220.88     69.77 o
   2  10  -2      164.84      136.11     60.52 o
   3  10  -2      247.80      332.31     91.09 o
  -3 -11  -1      182.52      296.13     79.74 o
  -2 -11  -1      108.38      125.41     56.37 o
  -1 -11  -1      462.24      478.07     89.28 o
   0 -11  -1       29.13        2.85     78.66 o
   1 -11  -1       61.37      104.29     51.17 o
   2 -11  -1      129.82       98.62     72.50 o
  -4 -10  -1       23.51       73.20     55.49 o
  -3 -10  -1       16.97       47.94     31.74 o
  -2 -10  -1      436.92      439.81     85.12 o
  -1 -10  -1      517.63      458.50     81.88 o
   0 -10  -1      616.55      639.16     98.96 o
   1 -10  -1      594.49      555.10     66.19 o
   2 -10  -1      152.48      145.32     38.37 o
  -5  -9  -1      476.14      492.39     65.17 o
  -4  -9  -1      179.38      235.64     47.29 o
  -3  -9  -1      456.59      472.68     56.68 o
  -2  -9  -1      255.53      196.23     38.42 o
  -1  -9  -1      175.79      215.55     36.93 o
   0  -9  -1      372.14      368.55     43.74 o
   1  -9  -1      938.08      899.30     67.14 o
   2  -9  -1      630.07      649.96     56.74 o
   3  -9  -1      593.06      549.83    186.20 o
   4  -9  -1      206.04      171.92     54.46 o
  -6  -8  -1       13.80       44.16     32.25 o
  -5  -8  -1      200.14      187.67     40.16 o
  -4  -8  -1      933.74      883.72     77.88 o
  -3  -8  -1      518.61      553.18     83.68 o
  -2  -8  -1      181.05      156.80     36.88 o
  -1  -8  -1      335.54      330.33     40.39 o
   0  -8  -1        6.21       -3.27     35.00 o
   1  -8  -1      218.19      235.85     32.91 o
   2  -8  -1      621.88      765.17     80.14 o
   3  -8  -1      778.60      693.34     79.99 o
   4  -8  -1     1090.11     1046.16     78.16 o
   5  -8  -1      763.28      759.54    100.91 o
   6  -8  -1       63.96       67.64     42.86 o
  -6  -7  -1      166.38      151.97     62.97 o
  -5  -7  -1      184.06      162.45     39.27 o
  -4  -7  -1      516.39      519.39     58.74 o
  -3  -7  -1      572.94      570.29     56.88 o
  -2  -7  -1     2635.35     2605.62    106.56 o
  -1  -7  -1     1770.46     1525.50     64.30 o
   0  -7  -1      368.52      357.80     24.66 o
   1  -7  -1      733.69      689.89     45.41 o
   2  -7  -1       80.56       79.91     13.51 o
   3  -7  -1      487.70      459.32     36.78 o
   4  -7  -1      697.13      690.36     47.49 o
   5  -7  -1      583.71      554.68     57.28 o
   6  -7  -1      346.26      342.52     51.74 o
  -7  -6  -1      170.62      166.74     54.78 o
  -6  -6  -1      343.71      364.66     80.79 o
  -5  -6  -1      400.79      412.51     55.70 o
  -4  -6  -1       97.54       74.19     26.62 o
  -3  -6  -1      301.08      312.88     43.49 o
  -2  -6  -1     1892.91     1799.60     84.77 o
  -1  -6  -1     1760.83     1481.01    115.44 o
   0  -6  -1     2004.36     2101.93     49.05 o
   1  -6  -1     1182.94     1129.29     88.20 o
   2  -6  -1      884.70      957.37     44.67 o
   3  -6  -1      865.58      910.14     49.13 o
   4  -6  -1      217.29      199.60     25.28 o
   5  -6  -1      341.26      341.44     45.42 o
   6  -6  -1      503.99      474.92     60.02 o
   7  -6  -1      136.80      125.35     40.54 o
  -7  -5  -1      309.04      310.40     56.81 o
  -6  -5  -1      769.66      814.55    113.45 o
  -5  -5  -1      113.89      111.05     32.03 o
  -4  -5  -1     1268.83     1196.38     77.86 o
  -3  -5  -1      690.75      615.52     42.87 o
  -2  -5  -1       45.24       73.17     18.21 o
  -1  -5  -1      162.00      135.89     28.11 o
   0  -5  -1     2965.47     3359.78     58.34 o
   1  -5  -1      375.01      282.32     32.71 o
   2  -5  -1     3067.65     3281.04    100.76 o
   3  -5  -1     1422.77     1384.81     73.16 o
   4  -5  -1      431.07      394.38     64.98 o
   5  -5  -1      805.00      804.77     99.23 o
   6  -5  -1       57.17       58.09     41.35 o
   7  -5  -1      189.84      177.01     41.23 o
  -7  -4  -1      338.63      378.83     63.62 o
  -6  -4  -1      125.01       98.28     35.25 o
  -5  -4  -1      208.14      263.39     61.01 o
  -4  -4  -1     4020.10     3848.79    130.82 o
  -3  -4  -1      839.62      726.88     85.23 o
  -2  -4  -1     2404.18     2417.51    108.62 o
  -1  -4  -1      564.14      514.02     32.97 o
   0  -4  -1      111.09      119.39     40.62 o
   1  -4  -1     1488.19     1414.68     95.35 o
   2  -4  -1     8083.73     8908.64    202.84 o
   3  -4  -1      252.86      299.52     31.35 o
   4  -4  -1     2049.24     1992.37    129.45 o
   5  -4  -1      751.97      740.49     89.94 o
   6  -4  -1      387.14      352.92     67.03 o
   7  -4  -1      646.37      571.43     92.00 o
  -8  -3  -1      408.45      432.29     70.19 o
  -7  -3  -1      728.20      774.09     81.89 o
  -6  -3  -1       60.30       52.34     30.21 o
  -5  -3  -1      361.45      353.46     40.06 o
  -4  -3  -1     1634.49     1599.06     60.80 o
  -3  -3  -1      273.31      250.96     36.52 o
  -2  -3  -1     6465.82     6050.62    184.84 o
  -1  -3  -1     1369.76     1371.99     65.43 o
   0  -3  -1     2941.02     3295.37     42.60 o
   1  -3  -1      506.64      535.20     22.06 o
   2  -3  -1      704.31      700.44     33.57 o
   3  -3  -1      758.02      819.98     73.19 o
   4  -3  -1     3386.56     3265.73    161.84 o
   5  -3  -1      485.70      469.49     75.85 o
   6  -3  -1      890.13      830.00    100.92 o
   7  -3  -1      382.96      347.65     76.76 o
  -8  -2  -1      255.00      308.10     57.87 o
  -7  -2  -1      173.11      189.80     33.43 o
  -6  -2  -1     1146.40     1113.57     66.57 o
  -5  -2  -1      316.22      291.64     35.76 o
  -4  -2  -1       71.22       60.82     19.42 o
  -3  -2  -1      479.79      470.21     35.25 o
  -2  -2  -1     9186.65     9163.49    110.37 o
  -1  -2  -1      665.68      500.32     43.05 o
   0  -2  -1    14252.06    16106.79    184.01 o
   1  -2  -1      951.46     1079.07     31.64 o
   2  -2  -1     1148.01     1253.24     75.58 o
   3  -2  -1     1453.55     1468.63     92.59 o
   4  -2  -1      484.03      492.24     65.13 o
   5  -2  -1      360.61      352.12     63.65 o
   6  -2  -1      879.05      890.22    105.64 o
   7  -2  -1       72.39       68.51     43.55 o
   8  -2  -1      230.74      163.45     60.42 o
  -8  -1  -1       61.27       95.92     55.94 o
  -7  -1  -1      107.35      104.94     25.98 o
  -6  -1  -1     1519.26     1528.72     77.37 o
  -5  -1  -1      176.72      196.68     29.15 o
  -4  -1  -1     3536.73     3586.20    115.49 o
  -3  -1  -1     1015.34      993.61     70.49 o
  -2  -1  -1      221.80      196.29     25.53 o
  -1  -1  -1     1768.07     1385.43     60.77 o
   1  -1  -1      135.84      151.56     25.14 o
   2  -1  -1    14060.26    14549.70    137.90 o
   3  -1  -1      466.82      521.27     58.87 o
   4  -1  -1     1186.20     1141.09     58.46 o
   5  -1  -1     1737.24     1590.00    124.96 o
   6  -1  -1      450.23      479.02     81.57 o
   7  -1  -1       20.15       19.86     35.18 o
  -8   0  -1       16.20       53.00     32.83 o
  -7   0  -1      599.98      545.18     58.00 o
  -6   0  -1      339.91      328.98     36.88 o
  -5   0  -1      150.12      160.90     25.55 o
  -4   0  -1     7922.42     8110.62    177.21 o
  -3   0  -1       51.73       57.05     15.94 o
  -2   0  -1     1731.84     1728.49     39.97 o
   1   0  -1     3150.95     3146.58     85.28 o
   2   0  -1     8368.68     8290.78    126.06 o
   3   0  -1       28.24       37.51     28.82 o
   4   0  -1     4360.05     4121.03    129.75 o
   5   0  -1      581.85      541.32     38.42 o
   6   0  -1      157.64      205.68     57.77 o
  -8   1  -1      300.72      278.36     54.44 o
  -7   1  -1      514.94      522.36     66.83 o
  -6   1  -1      194.73      209.44     42.33 o
  -5   1  -1     1284.27     1249.22     81.61 o
  -4   1  -1     3515.47     3681.93    123.06 o
  -3   1  -1      588.93      625.49     35.20 o
  -2   1  -1    10610.36    11370.38    200.07 o
  -1   1  -1     1567.96     1581.28     50.75 o
   1   1  -1      823.39      737.60     87.73 o
   2   1  -1      202.29      192.68     17.46 o
   3   1  -1     1056.33     1067.74     54.15 o
   4   1  -1     4415.11     3097.47    748.58 o
   5   1  -1      474.95      247.70    123.28 o
  -8   2  -1      278.24      274.68     55.21 o
  -7   2  -1       51.04       41.02     24.30 o
  -6   2  -1      595.17      594.48     64.46 o
  -5   2  -1      536.77      569.42     57.62 o
  -4   2  -1       52.31       41.36     19.22 o
  -3   2  -1      723.70      786.87     45.55 o
  -2   2  -1     5343.03     5735.11     70.51 o
  -1   2  -1      969.96     1153.13     72.63 o
   0   2  -1     7798.37     8648.79     99.41 o
   1   2  -1      629.37      591.11     27.60 o
   2   2  -1     2903.93     2730.96     50.27 o
   3   2  -1      503.98      505.21     48.92 o
  -8   3  -1      110.58      139.47     64.85 o
  -7   3  -1      265.93      301.14     54.69 o
  -6   3  -1     1530.10     1539.26    103.65 o
  -5   3  -1      603.58      610.03     60.59 o
  -4   3  -1     1838.76     1917.72     93.89 o
  -3   3  -1     2560.40     2952.59    112.59 o
  -2   3  -1     1026.40     1164.06     39.29 o
  -1   3  -1     1503.35     1623.99    109.79 o
   0   3  -1     8536.79    10171.58    119.66 o
   1   3  -1     4436.51     4501.08    127.00 o
   2   3  -1     4845.90     4887.62     83.62 o
   3   3  -1      403.04      407.78     58.58 o
   4   3  -1      263.36      309.68     57.99 o
   5   3  -1     1096.54     1108.62    107.72 o
   6   3  -1      362.78      426.18     78.57 o
   7   3  -1      410.11      372.46     76.69 o
  -7   4  -1      461.18      448.59     64.26 o
  -6   4  -1      425.33      453.38     59.57 o
  -5   4  -1      472.67      481.94     55.59 o
  -4   4  -1     4141.76     4387.99    145.28 o
  -3   4  -1      343.07      371.93     39.50 o
  -2   4  -1     1959.14     2040.30     76.78 o
  -1   4  -1      658.76      722.65     43.78 o
   0   4  -1     2530.08     3011.45    265.83 o
   1   4  -1      729.60      708.57     33.55 o
   2   4  -1     6415.34     6900.45    115.11 o
   3   4  -1     1274.11     1358.87     77.59 o
   4   4  -1     1331.29     1323.86    116.21 o
   5   4  -1      188.80      176.18     54.39 o
   6   4  -1       46.69       70.16     44.05 o
   7   4  -1      340.33      266.42     69.77 o
  -7   5  -1      483.00      438.00     90.60 o
  -6   5  -1      123.55       95.80     34.29 o
  -5   5  -1      227.66      244.13     44.44 o
  -4   5  -1     1111.79     1202.43    108.39 o
  -3   5  -1     1471.77     1598.28     79.97 o
  -2   5  -1     3394.89     3756.05    153.72 o
  -1   5  -1     1229.62     1047.73     84.39 o
   0   5  -1     1117.33      995.72     41.59 o
   1   5  -1      104.74      143.09     27.01 o
   2   5  -1      146.93      161.80     22.38 o
   3   5  -1     1009.54      984.36     71.21 o
   4   5  -1      979.89     1021.47     77.82 o
   5   5  -1      472.43      577.08     99.25 o
   6   5  -1      327.94      275.53     67.82 o
   7   5  -1      198.18      177.78     66.50 o
  -7   6  -1       75.84       80.11     48.27 o
  -6   6  -1      188.33      223.26     64.90 o
  -5   6  -1      485.30      545.91     86.22 o
  -4   6  -1      164.08      189.21     52.83 o
  -3   6  -1     1476.88     1609.97     86.69 o
  -2   6  -1     2328.71     2504.11    104.16 o
  -1   6  -1     2208.18     2121.51     88.08 o
   0   6  -1     3827.04     2578.67     67.35 o
   1   6  -1      817.74      465.30     44.04 o
   2   6  -1      308.60      319.52     35.04 o
   3   6  -1      714.20      707.44     86.15 o
   4   6  -1      161.06      185.49     60.18 o
   5   6  -1      576.55      616.99     74.21 o
   6   6  -1      286.14      253.55     50.27 o
   7   6  -1      132.95      157.99     51.30 o
  -5   7  -1      215.39      282.44     65.20 o
  -4   7  -1      662.98      709.75     67.69 o
  -3   7  -1      296.12      325.25     57.71 o
  -2   7  -1      153.76      120.85     46.82 o
   0   7  -1     1128.85     1272.26    125.73 o
   1   7  -1     1300.78     1131.04    190.67 o
   2   7  -1     1133.43     1302.66    131.83 o
   3   7  -1      505.65      446.89     55.43 o
   4   7  -1       74.46       68.28     31.48 o
   5   7  -1      380.07      403.18     61.88 o
   6   7  -1      277.12      252.05     54.52 o
  -6   8  -1       85.35      149.33     65.19 o
  -5   8  -1      390.54      464.72     96.80 o
  -4   8  -1      845.31      888.90    122.08 o
  -3   8  -1      567.59      573.59     62.67 o
  -2   8  -1      152.32      169.56     33.30 o
   1   8  -1     1131.93     1269.25    137.74 o
   2   8  -1      606.18      568.12     99.65 o
   3   8  -1      796.72      996.75    129.16 o
   4   8  -1      348.12      310.56     51.80 o
   5   8  -1      215.93      225.27     49.86 o
  -5   9  -1      416.57      430.31     94.17 o
  -4   9  -1      205.69      227.78     70.87 o
  -3   9  -1     1277.58     1404.17    151.14 o
  -2   9  -1      641.84      681.88    108.17 o
   1   9  -1       16.55       36.11     40.44 o
   2   9  -1       12.98       -6.83     37.51 o
   3   9  -1      832.00      905.27    131.57 o
   4   9  -1      203.69      259.29     82.63 o
   5   9  -1      270.77      286.37     84.33 o
  -4  10  -1      112.62      135.36     72.50 o
  -3  10  -1      437.69      436.35     93.68 o
   1  10  -1      274.62      416.68    101.91 o
   2  10  -1      213.30      265.57     77.28 o
   3  10  -1       82.70       91.50     51.82 o
   4  10  -1       35.05       23.76     54.50 o
   2  11  -1      106.40      163.46     73.19 o
  -2 -11   0       40.79       90.03     46.01 o
  -1 -11   0        2.45      -14.37     39.50 o
   0 -11   0      237.54      226.39     61.28 o
   1 -11   0      289.89      324.51     56.62 o
   2 -11   0       49.30       21.02     25.54 o
  -4 -10   0       97.68       59.93     31.13 o
  -3 -10   0      560.82      527.58     65.03 o
  -2 -10   0      221.72      162.18     61.72 o
  -1 -10   0      534.92      569.50     60.25 o
   0 -10   0       53.51      157.24     42.32 o
   1 -10   0       15.96        5.52     21.71 o
   2 -10   0      395.56      447.63     62.26 o
   3 -10   0      320.05      312.25    129.64 o
  -5  -9   0       86.80       48.36     31.46 o
  -4  -9   0      144.84      143.61     38.23 o
  -3  -9   0      526.72      570.26     64.47 o
  -2  -9   0      500.07      447.37     53.06 o
  -1  -9   0      777.69      670.45     59.74 o
   0  -9   0      116.13      114.38     46.66 o
   1  -9   0      293.96      221.97     27.11 o
   2  -9   0      267.36      222.28     31.74 o
   3  -9   0      109.59       69.54     83.88 o
   4  -9   0      318.56      273.52     69.22 o
  -6  -8   0       54.82       82.51     35.01 o
  -5  -8   0      358.60      332.21     53.16 o
  -4  -8   0       47.31       63.02     43.28 o
  -3  -8   0       24.20       60.02     28.55 o
  -2  -8   0       66.35       51.89     40.09 o
  -1  -8   0      397.91      422.38     45.64 o
   0  -8   0     2837.02     2967.71    116.65 o
   1  -8   0      837.00      755.67     66.94 o
   2  -8   0      170.25      216.36     49.94 o
   3  -8   0      181.69      175.28     64.31 o
   4  -8   0      117.98       90.67     24.79 o
   5  -8   0      160.09      152.93     48.91 o
  -6  -7   0      281.09      233.47     48.56 o
  -5  -7   0      796.19      921.91     82.31 o
  -4  -7   0      460.96      419.27     87.62 o
  -3  -7   0      480.67      538.36     56.88 o
  -2  -7   0       92.25      128.92     32.24 o
  -1  -7   0       77.36       68.08     12.99 o
   0  -7   0     1515.68     1578.15     49.38 o
   1  -7   0      876.15      826.87     63.10 o
   2  -7   0     2642.41     2615.44    118.36 o
   3  -7   0      894.46      910.28     49.55 o
   4  -7   0      244.41      208.25     26.90 o
   5  -7   0      735.87      770.74     67.66 o
   6  -7   0      260.17      265.77     44.75 o
  -7  -6   0      176.99      241.20     76.79 o
  -6  -6   0       21.46       88.12     35.95 o
  -5  -6   0      519.61      547.00     63.98 o
  -4  -6   0     1234.85     1204.99     83.21 o
  -3  -6   0     1394.70     1481.36     84.74 o
  -2  -6   0     2126.23     2212.08     95.80 o
  -1  -6   0      419.42      454.32     29.34 o
   0  -6   0      152.00      186.25     26.69 o
   1  -6   0      245.04      198.27     27.51 o
   2  -6   0     1932.40     1864.73     56.46 o
   3  -6   0      777.59      719.95     43.89 o
   4  -6   0     1439.04     1516.89     67.67 o
   5  -6   0     1032.12     1101.16     77.32 o
   6  -6   0      278.60      262.39     44.21 o
   7  -6   0      427.23      350.76     57.57 o
  -7  -5   0      565.14      548.16    101.84 o
  -6  -5   0      146.85      148.90     42.81 o
  -5  -5   0      572.61      576.45     63.26 o
  -4  -5   0       96.69       90.32     14.76 o
  -3  -5   0      961.81      943.68     48.17 o
  -2  -5   0     3260.84     3153.85     79.61 o
  -1  -5   0     1320.82     1203.44    105.06 o
   0  -5   0     2947.52     3059.31     63.51 o
   1  -5   0      533.17      520.17     27.45 o
   2  -5   0      106.67      132.36     15.40 o
   3  -5   0     1116.87     1078.35     49.57 o
   4  -5   0      843.90      880.53     60.56 o
   5  -5   0      117.71      118.65     27.78 o
   6  -5   0      810.65      822.49    102.23 o
   7  -5   0      510.61      511.13     67.46 o
  -7  -4   0       61.23      118.37     42.54 o
  -6  -4   0      928.39      934.99     72.67 o
  -5  -4   0      916.73      923.40     53.33 o
  -4  -4   0      375.41      338.12     29.39 o
  -3  -4   0      113.93       93.77     11.32 o
  -2  -4   0     1928.73     1820.29     67.50 o
  -1  -4   0     1077.87      832.69    119.87 o
   0  -4   0     7337.37     8139.68    136.21 o
   1  -4   0     1694.93     1718.18     43.00 o
   2  -4   0     3150.91     3245.75     71.61 o
   3  -4   0      579.63      543.07     39.57 o
   4  -4   0       38.47       76.40     38.96 o
   5  -4   0      735.56      741.03     85.85 o
   6  -4   0     1086.45     1015.19    109.38 o
   7  -4   0      215.93      222.13     45.26 o
  -7  -3   0      171.70      182.72     37.04 o
  -6  -3   0     1062.21     1030.98     75.81 o
  -5  -3   0      422.21      419.14     39.10 o
  -4  -3   0     2435.16     2259.00     71.88 o
  -3  -3   0     2653.91     2748.44    142.23 o
  -2  -3   0     1087.15     1020.19     59.26 o
  -1  -3   0      347.00      332.91     21.47 o
   0  -3   0    12658.44    14189.73    108.48 o
   1  -3   0     1252.92     1331.37     28.36 o
   2  -3   0     5601.14     5627.50     89.90 o
   3  -3   0      985.28     1053.79     77.39 o
   4  -3   0     1041.97     1012.87     86.93 o
   5  -3   0     1257.62     1253.00    106.75 o
   6  -3   0      128.89      129.75     47.81 o
   7  -3   0      448.71      469.57     84.66 o
  -8  -2   0       67.51       86.83     29.89 o
  -7  -2   0      409.46      407.69     46.89 o
  -6  -2   0      316.10      359.20     45.88 o
  -5  -2   0      194.56      196.88     42.26 o
  -4  -2   0     2942.50     2787.43    110.94 o
  -3  -2   0     1345.47     1339.41     58.08 o
  -2  -2   0     4818.46     4671.46     83.38 o
  -1  -2   0      650.13      607.84     27.57 o
   0  -2   0      469.77      506.03     15.72 o
   1  -2   0       45.68       55.13      9.55 o
   2  -2   0    10132.36    11054.53    175.48 o
   3  -2   0      853.77      937.26     54.34 o
   4  -2   0     3509.55     3313.93    153.38 o
   5  -2   0      529.85      459.74     67.81 o
   6  -2   0      499.69      460.39     74.01 o
   7  -2   0      901.42      904.96    112.01 o
   8  -2   0       16.81       17.35     36.44 o
  -8  -1   0      312.44      275.62     41.36 o
  -7  -1   0      237.55      221.20     35.53 o
  -6  -1   0      250.32      250.23     34.67 o
  -5  -1   0     2136.88     2091.59     97.86 o
  -4  -1   0     1437.81     1370.56     94.10 o
  -3  -1   0        7.74       41.57     26.99 o
  -2  -1   0    10390.94    10152.26    129.82 o
  -1  -1   0     1660.68     1560.59     34.21 o
   1  -1   0     2205.10     2309.36     64.02 o
   2  -1   0      157.57      152.68     14.99 o
   3  -1   0      629.45      601.54     37.74 o
   4  -1   0     2840.47     2732.23     86.75 o
   5  -1   0      295.87      204.33     47.82 o
   6  -1   0     1862.74     1737.15    138.05 o
   7  -1   0      446.09      434.69     79.25 o
  -8   0   0      264.64      236.47     50.31 o
  -7   0   0       69.12       43.69     32.23 o
  -6   0   0     1169.47     1085.32     67.30 o
  -5   0   0      528.36      509.97     42.24 o
  -4   0   0      176.27      154.63     35.57 o
  -3   0   0      600.47      578.88     59.06 o
  -2   0   0     1555.19     1540.61     73.07 o
   2   0   0     1445.67     1393.76     39.19 o
   3   0   0      595.46      525.40     74.88 o
   4   0   0      186.18      131.15     31.60 o
   5   0   0      496.61      405.93     31.53 o
   6   0   0     1057.34      918.73    105.56 o
  -8   1   0       86.65      173.84     45.45 o
  -7   1   0      365.62      365.05     55.36 o
  -6   1   0     1917.00     1803.44    107.85 o
  -5   1   0      264.80      213.96     38.16 o
  -4   1   0     3026.94     3130.39    112.08 o
  -3   1   0      606.21      635.43     46.52 o
  -2   1   0      198.85      211.66     26.62 o
  -1   1   0     2419.99     2582.11     84.67 o
   1   1   0     1744.27     1506.37     58.74 o
   2   1   0    10070.96    10033.52    199.53 o
   3   1   0        1.15        4.16     20.32 o
  -8   2   0        9.07       10.16     27.00 o
  -7   2   0      858.13      892.59     85.54 o
  -6   2   0      408.89      430.78     55.58 o
  -5   2   0      727.63      776.51     65.51 o
  -4   2   0     3413.91     3489.17    121.50 o
  -3   2   0      920.06     1032.13     49.37 o
  -2   2   0     9697.71    10691.40    105.77 o
  -1   2   0       56.18       67.92     14.45 o
   1   2   0      782.10      755.68     52.81 o
   2   2   0     4643.12     4534.34     82.60 o
   3   2   0     1391.41     1445.85     77.75 o
  -7   3   0      440.19      413.10     62.27 o
  -6   3   0      107.78       92.05     29.58 o
  -5   3   0     1212.31     1302.16     91.66 o
  -4   3   0     1068.93     1067.66     96.02 o
  -3   3   0     1074.25     1244.33     52.63 o
  -2   3   0     6007.18     6493.49    103.50 o
  -1   3   0     1563.50     1764.94     51.84 o
   1   3   0      298.98      333.63     22.38 o
   2   3   0     1181.93     1752.48    106.09 o
   3   3   0     2442.76     2617.13    109.87 o
  -7   4   0      242.90      204.31     45.36 o
  -6   4   0     1108.60     1117.02     91.18 o
  -5   4   0      599.33      656.90     63.62 o
  -4   4   0       22.19       20.17     22.04 o
  -3   4   0      420.13      485.70     55.28 o
  -2   4   0     3005.00     3304.80     93.03 o
  -1   4   0     1580.25     1807.20     94.03 o
   1   4   0     1278.35     1218.43     46.25 o
   2   4   0     2188.44     2357.15    124.50 o
   3   4   0      147.49      181.98     49.29 o
   4   4   0      467.96      543.11     82.25 o
   5   4   0      847.03      890.33    108.15 o
   6   4   0      920.96      828.36    110.06 o
   7   4   0       76.39      131.92     59.13 o
  -7   5   0      461.44      528.00     72.64 o
  -6   5   0      819.05      874.18     82.93 o
  -5   5   0      213.66      282.95     44.50 o
  -4   5   0      880.32      903.70     68.86 o
  -3   5   0     1212.43     1264.48     70.38 o
  -2   5   0      125.55      158.19     41.38 o
  -1   5   0      378.23      368.10     43.85 o
   1   5   0     1573.76     1531.11     61.65 o
   2   5   0     3176.11     3279.43    158.24 o
   3   5   0      867.20      978.74     69.64 o
   4   5   0      110.17      164.31     38.76 o
   5   5   0      546.12      589.27     67.96 o
   6   5   0      165.42      196.35     63.00 o
   7   5   0      594.69      554.34    108.30 o
  -7   6   0      475.27      418.62     63.45 o
  -6   6   0      272.05      365.40     56.67 o
  -5   6   0      975.78     1111.52     86.90 o
  -4   6   0     1582.09     1627.47     92.04 o
  -3   6   0      742.91      821.03     49.90 o
  -2   6   0     1872.77     2029.84     72.60 o
  -1   6   0      322.56      365.54     35.96 o
   1   6   0      467.44      308.77     28.92 o
   2   6   0     2257.40     2223.86    146.35 o
   3   6   0     1327.29     1342.72     86.96 o
   4   6   0     1263.98     1392.20     94.97 o
   5   6   0      447.39      480.82     63.47 o
   6   6   0       20.98       62.43     38.28 o
   7   6   0      214.82      247.71     86.61 o
  -6   7   0      273.37      313.66     78.90 o
  -5   7   0      728.97      789.77     73.98 o
  -4   7   0      322.18      349.99     40.17 o
  -3   7   0      710.02      790.64     52.40 o
  -2   7   0     2575.48     2406.39    276.16 o
  -1   7   0      937.55     1034.05    109.06 o
   0   7   0     1544.80     1781.13    142.11 o
   1   7   0       85.43      126.50     44.73 o
   2   7   0       79.84       89.89     48.07 o
   3   7   0      509.51      549.13     93.47 o
   4   7   0      426.13      410.35     56.67 o
   5   7   0      691.84      740.36     79.22 o
   6   7   0      262.43      242.96     52.23 o
  -6   8   0      184.60      228.82     79.59 o
  -5   8   0      142.95       84.76     50.94 o
  -4   8   0      126.59      169.86     64.61 o
  -3   8   0      221.95      298.66     77.45 o
  -2   8   0      123.64      143.29     54.67 o
   0   8   0     2852.45     3231.80    210.36 o
   1   8   0      430.19      484.43     86.98 o
   2   8   0       20.40        3.10     33.97 o
   3   8   0       12.48      112.35     59.86 o
   4   8   0       32.76       62.97     49.10 o
   5   8   0      368.38      298.80     54.28 o
   6   8   0       34.96       -6.43     33.77 o
  -5   9   0      198.08      235.26     79.74 o
  -4   9   0      332.96      459.79    100.05 o
  -3   9   0      113.92      121.57     62.81 o
  -2   9   0      207.81      234.86     66.47 o
   1   9   0      892.69      980.23    130.06 o
   2   9   0      486.44      622.78    109.24 o
   3   9   0      481.10      505.19    108.87 o
   4   9   0      116.01       97.17     59.50 o
   5   9   0       76.87      110.64     70.54 o
  -4  10   0       83.74      149.08     70.72 o
  -3  10   0      344.01      410.62     93.26 o
   1  10   0      539.88      610.30    111.70 o
   2  10   0      231.85      223.99     75.27 o
   3  10   0      589.71      643.46    121.47 o
   4  10   0       90.86      116.26     69.29 o
   1  11   0        2.85      -10.79     51.52 o
   2  11   0       28.94       69.25     52.14 o
  -2 -11   1       89.00      105.10     54.95 o
  -1 -11   1      412.20      435.19     86.41 o
   0 -11   1       60.79      -23.66     34.47 o
   1 -11   1      315.62      312.29     76.53 o
   2 -11   1       51.97       64.99     29.87 o
  -4 -10   1       41.51       62.90     35.26 o
  -3 -10   1       88.28      125.56     39.41 o
  -2 -10   1      219.08      225.45     44.61 o
  -1 -10   1      274.26      273.82     46.60 o
   0 -10   1      392.30      411.45     53.26 o
   1 -10   1     1111.84     1043.34     78.33 o
   2 -10   1      324.83      298.68     42.27 o
   3 -10   1      416.66      247.74     69.19 o
  -5  -9   1      257.92      280.25     52.84 o
  -4  -9   1      189.32      219.70     83.53 o
  -3  -9   1      871.14      944.72     81.02 o
  -2  -9   1        7.25       20.40     24.05 o
  -1  -9   1       29.76       31.31     26.16 o
   0  -9   1       21.04       77.35     28.63 o
   1  -9   1      793.36      677.92     51.00 o
   2  -9   1      658.90      573.57     55.54 o
   3  -9   1     1210.31     1007.61    126.55 o
   4  -9   1      221.72       74.34     35.30 o
  -5  -8   1      183.81      160.35     44.88 o
  -4  -8   1      317.80      301.08     48.31 o
  -3  -8   1      803.21      879.84     75.88 o
  -2  -8   1      547.86      525.91     56.51 o
  -1  -8   1     1154.45     1123.96     74.91 o
   0  -8   1       18.65       48.56     48.12 o
   1  -8   1      109.60      112.08     25.14 o
   2  -8   1       66.50        7.33     25.80 o
   3  -8   1      461.30      400.02     76.74 o
   4  -8   1      935.53      807.39     66.03 o
  -6  -7   1      271.35      293.34     95.49 o
  -5  -7   1      389.58      416.00     57.23 o
  -4  -7   1       90.65      125.12     35.95 o
  -3  -7   1      463.68      569.55     60.56 o
  -2  -7   1     1323.74     1302.33     79.63 o
  -1  -7   1     1358.86     1187.61     59.89 o
   0  -7   1     1121.16     1241.38     73.49 o
   1  -7   1     1159.66     1157.40     60.36 o
   2  -7   1      119.79      100.05     20.13 o
   3  -7   1      310.28      246.61     38.90 o
   4  -7   1      696.24      685.21     47.59 o
   5  -7   1      195.46      191.70     35.69 o
   6  -7   1      300.48      339.23     70.56 o
  -6  -6   1      289.36      326.03     56.06 o
  -5  -6   1      533.02      545.11     63.25 o
  -4  -6   1      128.88      189.45     38.51 o
  -3  -6   1      612.93      575.82     56.18 o
  -2  -6   1      313.40      215.12     37.57 o
  -1  -6   1     1002.82      973.88     46.08 o
   0  -6   1     3871.15     4295.39     80.50 o
   1  -6   1     2054.73     1882.85    127.51 o
   2  -6   1     2422.88     2596.32     91.63 o
   3  -6   1     1446.47     1343.95     81.76 o
   4  -6   1      208.57      257.31     33.69 o
   5  -6   1      409.99      411.10     48.37 o
   6  -6   1      185.99      218.74     41.96 o
   7  -6   1       97.65      120.03     39.17 o
  -7  -5   1      213.28      183.97     74.11 o
  -6  -5   1      321.20      399.91     62.62 o
  -5  -5   1      442.50      412.55     35.88 o
  -4  -5   1     1202.25     1064.17     73.62 o
  -3  -5   1     1081.04      914.94     69.91 o
  -2  -5   1      157.53      144.36     20.70 o
  -1  -5   1      135.52      139.74     22.70 o
   0  -5   1     1118.38     1137.57     49.91 o
   1  -5   1     1271.17     1384.24     61.07 o
   2  -5   1     3282.55     3542.19    117.44 o
   3  -5   1     1326.99     1257.28    101.55 o
   4  -5   1     1222.95     1283.08    100.65 o
   5  -5   1      168.85      211.19     36.94 o
   6  -5   1      108.89       99.89     33.22 o
   7  -5   1      541.16      535.28     64.60 o
  -7  -4   1      377.84      425.23     88.91 o
  -6  -4   1       40.81       69.18     21.21 o
  -5  -4   1      269.65      274.59     31.82 o
  -4  -4   1     1275.19     1216.17     54.92 o
  -3  -4   1     1184.02     1142.89     70.36 o
  -2  -4   1     6740.50     6431.30    206.35 o
  -1  -4   1      845.02      811.43     37.18 o
   0  -4   1     2525.42     2792.11     72.04 o
   1  -4   1      690.84      689.29     25.20 o
   2  -4   1     2311.53     2406.97     54.08 o
   3  -4   1      376.16      407.83     46.88 o
   4  -4   1     3968.61     3907.18    286.63 o
   5  -4   1      517.81      506.48     50.77 o
   6  -4   1      417.91      424.04     52.32 o
   7  -4   1      409.43      408.49     91.25 o
  -7  -3   1      412.86      378.57     54.28 o
  -6  -3   1      401.56      396.21     47.93 o
  -5  -3   1     1138.88     1133.50     60.44 o
  -4  -3   1      215.73      220.80     35.06 o
  -3  -3   1      339.40      331.94     51.79 o
  -2  -3   1     5036.43     4832.47     69.76 o
  -1  -3   1     4413.81     4482.89     78.31 o
   0  -3   1     8628.30     9098.53    147.00 o
   1  -3   1     1579.70     1767.42     32.99 o
   2  -3   1     1097.57     1087.55     53.21 o
   3  -3   1     2610.37     2760.70     69.89 o
   4  -3   1     1770.34     1750.64    136.52 o
   5  -3   1      522.47      504.40     65.19 o
   6  -3   1     1390.88     1365.54    152.72 o
   7  -3   1      253.44      209.47     43.02 o
   8  -3   1      114.94      119.05     56.75 o
  -8  -2   1      135.16      134.09     34.57 o
  -7  -2   1      178.91      214.49     37.43 o
  -6  -2   1     1501.91     1475.33     91.23 o
  -5  -2   1      589.71      544.20     44.89 o
  -4  -2   1      768.12      802.11     57.69 o
  -3  -2   1      459.47      437.91     36.33 o
  -2  -2   1     2617.99     2592.57     68.63 o
  -1  -2   1      518.36      488.20     19.26 o
   0  -2   1     7800.25     7853.73    138.36 o
   1  -2   1     1155.95     1359.31     36.71 o
   2  -2   1     5378.71     5553.98     66.39 o
   3  -2   1      853.52      890.55     39.13 o
   4  -2   1       41.88       28.66     27.29 o
   5  -2   1      399.28      378.54     60.89 o
   6  -2   1      639.68      634.02     85.84 o
   7  -2   1       44.11       72.27     32.63 o
   8  -2   1      270.22      311.44     81.72 o
  -8  -1   1       50.70       78.30     35.83 o
  -7  -1   1      630.97      604.52     55.33 o
  -6  -1   1      693.68      678.84     63.91 o
  -5  -1   1      425.51      458.15     48.60 o
  -4  -1   1     4574.96     4523.44    129.96 o
  -3  -1   1     1012.20     1015.43     54.08 o
  -2  -1   1      354.01      357.77     28.58 o
  -1  -1   1      863.85      843.36     25.20 o
   1  -1   1     1723.67     1800.05     37.90 o
   2  -1   1    10279.21    10423.85    100.86 o
   3  -1   1      479.45      457.21     26.03 o
   4  -1   1     3397.63     3252.13     91.99 o
   5  -1   1     1361.70     1116.73     58.76 o
   6  -1   1      215.00      227.84     59.31 o
   8  -1   1      264.60      311.23     84.00 o
  -8   0   1      151.53      167.63     46.56 o
  -7   0   1      701.17      700.52     74.54 o
  -6   0   1      205.12      182.36     37.14 o
  -5   0   1      453.95      430.13     48.21 o
  -4   0   1     4089.53     4070.47    124.66 o
  -3   0   1       41.17       55.18     28.61 o
  -2   0   1     8287.92     8310.84    134.43 o
  -1   0   1     3026.84     2994.63     80.29 o
   1   0   1     4383.24     4054.77     71.20 o
   2   0   1     1627.10     1556.29     35.54 o
   3   0   1       59.04       43.38     10.02 o
   4   0   1     8569.42     7693.78    123.07 o
   5   0   1      181.19      183.23     25.33 o
   8   0   1       22.20       81.15     47.78 o
  -8   1   1      389.64      349.32     60.32 o
  -7   1   1       34.61       35.73     28.78 o
  -6   1   1      452.81      397.82     52.24 o
  -5   1   1     1519.04     1487.08     87.75 o
  -4   1   1     1125.75     1188.84    100.41 o
  -3   1   1      502.44      569.94     61.54 o
  -2   1   1    13698.43    14327.36    251.59 o
  -1   1   1      142.72      160.84     25.39 o
   1   1   1     1713.19     1439.73     55.48 o
   2   1   1      179.00      153.38     16.50 o
   3   1   1      945.48      981.18     65.98 o
   8   1   1       58.66       36.79     41.11 o
  -8   2   1      234.39      242.36     57.75 o
  -7   2   1       85.10      108.88     37.23 o
  -6   2   1     1008.72     1017.61     82.83 o
  -5   2   1      402.51      428.44     49.33 o
  -4   2   1      510.00      490.20     46.50 o
  -3   2   1     1424.58     1499.07     53.72 o
  -2   2   1     1177.56     1332.85     41.64 o
  -1   2   1      785.20      879.93     32.66 o
   0   2   1    14302.24    16207.38    156.41 o
   1   2   1      751.75      740.31     92.42 o
   2   2   1     9605.99     9647.85    114.54 o
   3   2   1      366.89      355.22     38.37 o
   8   2   1      212.41      236.53     72.95 o
  -7   3   1      380.74      375.41     58.21 o
  -6   3   1      857.13      812.85     74.87 o
  -5   3   1      417.39      453.07     53.38 o
  -4   3   1     3492.59     3682.62    182.60 o
  -3   3   1      733.01      841.71     41.73 o
  -2   3   1      719.68      738.78     35.46 o
  -1   3   1      570.84      618.54     28.26 o
   0   3   1     2934.53     3124.13     79.46 o
   1   3   1     1127.98     1152.17     67.71 o
   2   3   1     6159.18     6068.29    116.66 o
   3   3   1      280.42      260.64     29.02 o
   4   3   1     1593.32     1456.28     85.77 o
   8   3   1      385.84      461.36     98.00 o
  -7   4   1      636.92      666.60     77.45 o
  -6   4   1      347.04      319.60     52.74 o
  -5   4   1      697.76      751.28     66.43 o
  -4   4   1     1930.16     1998.85     96.40 o
  -3   4   1      282.63      273.36     37.44 o
  -2   4   1     7933.13     9014.63    196.39 o
  -1   4   1     1390.30     1530.93     75.29 o
   0   4   1      116.99      112.66     19.45 o
   1   4   1      504.46      540.34     49.52 o
   2   4   1     2401.32     2470.38    120.12 o
   3   4   1     1056.10     1178.87     70.12 o
   4   4   1     3896.88     3758.49    111.07 o
   6   4   1      152.42      180.45     64.40 o
   7   4   1      297.57      263.39     73.66 o
  -7   5   1      141.66      170.37     45.13 o
  -6   5   1       41.75       38.51     48.67 o
  -5   5   1      924.39     1006.17     79.40 o
  -4   5   1      359.36      367.75     43.84 o
  -3   5   1     1380.97     1530.79     76.22 o
  -2   5   1     3179.68     3496.50     94.54 o
  -1   5   1      351.31      366.27     35.52 o
   0   5   1     2954.60     3025.32     97.99 o
   1   5   1      104.07       99.57     12.82 o
   2   5   1       32.56       -5.24     36.72 o
   3   5   1      546.99      545.88     51.84 o
   4   5   1     1314.34     1329.88     86.32 o
   5   5   1      185.66      328.50     94.39 o
   6   5   1      822.05      971.07    127.70 o
   7   5   1      294.47      335.29     88.71 o
  -7   6   1      128.76       83.98     47.59 o
  -6   6   1      452.64      481.01     62.28 o
  -5   6   1      371.69      367.09     50.68 o
  -4   6   1      241.13      266.98     39.63 o
  -3   6   1      807.97      889.21     59.44 o
  -2   6   1      877.92      955.87     48.30 o
  -1   6   1     1266.74     1312.31     89.98 o
   0   6   1     1977.50     2091.81    142.42 o
   2   6   1     1934.98     1954.55    147.30 o
   3   6   1      347.47      316.73     74.56 o
   4   6   1      120.66      150.51     34.66 o
   5   6   1      389.04      392.64     57.61 o
   6   6   1      377.78      441.27     65.52 o
   7   6   1      188.70      210.46     41.98 o
  -6   7   1      324.55      421.15     89.03 o
  -5   7   1      577.28      580.56     98.94 o
  -4   7   1      627.86      646.08     59.11 o
  -3   7   1      471.08      493.08     41.03 o
  -2   7   1      109.61       86.07     17.26 o
  -1   7   1      784.39      795.30     99.75 o
   0   7   1      362.18      411.94     72.61 o
   1   7   1     1610.67     1743.65    145.20 o
   2   7   1     2648.95     2679.71     84.51 o
   3   7   1      750.75      776.18    106.26 o
   4   7   1      538.49      566.51     64.69 o
   5   7   1      229.00      214.33     44.09 o
   6   7   1      165.89      179.80     34.66 o
  -6   8   1       73.05      128.69     54.77 o
  -5   8   1      746.59      910.66     92.62 o
  -4   8   1      988.61     1059.65     92.72 o
  -3   8   1      847.04     1003.59     83.65 o
  -2   8   1      687.66      871.20    114.49 o
  -1   8   1      195.68      223.05     60.50 o
   0   8   1       18.21       55.57     45.62 o
   1   8   1      313.21      294.71     68.15 o
   2   8   1      212.66      163.23     58.68 o
   3   8   1      469.70      556.13    102.00 o
   4   8   1     1008.12     1012.64    135.33 o
   5   8   1      252.73      177.85     43.11 o
   6   8   1        6.15      -25.69     35.40 o
  -5   9   1      484.39      564.55    124.29 o
  -4   9   1      230.34      264.14     79.61 o
  -3   9   1      553.05      569.67    105.38 o
  -2   9   1      691.57      649.86    104.70 o
   0   9   1      389.98      454.70     87.02 o
   1   9   1      171.04      179.90     62.18 o
   2   9   1      276.70      301.65     84.19 o
   3   9   1      438.66      409.19     91.89 o
   4   9   1      197.33      194.82     74.36 o
   5   9   1      488.78      494.67    112.20 o
  -4  10   1       51.32       62.13     52.74 o
  -3  10   1      231.27      319.52     90.39 o
  -2  10   1      146.27      165.53     68.33 o
   1  10   1      495.10      540.00    106.19 o
   2  10   1      437.96      416.66     90.61 o
   3  10   1       23.81      118.93     71.93 o
   4  10   1       17.57        4.59     46.91 o
   1  11   1      475.78      565.75    115.65 o
   2  11   1       92.19       76.44     51.25 o
  -2 -11   2       12.12       55.71     31.81 o
  -1 -11   2       59.86       61.10     30.82 o
   0 -11   2      122.11      113.53     33.47 o
   1 -11   2       83.85      -20.01     74.52 o
   2 -11   2      130.48       17.20     45.96 o
  -3 -10   2      228.25      215.28     46.37 o
  -2 -10   2      179.89      180.33     41.11 o
  -1 -10   2      881.63      814.96     74.19 o
   0 -10   2        2.31        9.46     36.07 o
   1 -10   2      127.06       64.48     32.92 o
   2 -10   2      224.39      218.02     38.22 o
   3 -10   2      164.54      186.95    163.63 o
   4 -10   2       83.18      -61.83     61.83 o
  -5  -9   2      249.12      244.05     51.87 o
  -4  -9   2      108.41      117.10     35.93 o
  -3  -9   2       84.69       63.06     69.43 o
  -2  -9   2      253.67      228.52     43.19 o
  -1  -9   2      706.39      769.37     68.82 o
   0  -9   2      476.24      482.31     80.36 o
   1  -9   2      521.83      483.12     52.01 o
   2  -9   2       35.44       39.15     24.27 o
   3  -9   2      235.53      304.96     52.84 o
   4  -9   2      261.59      105.66     50.64 o
  -5  -8   2      521.30      535.63     69.25 o
  -4  -8   2      179.04      160.86     39.98 o
  -3  -8   2      234.97      267.94     43.69 o
  -2  -8   2       72.12       45.24     50.61 o
  -1  -8   2      185.99      229.33     41.94 o
   0  -8   2     1299.75     1173.04    123.13 o
   1  -8   2     1157.45     1111.52     65.39 o
   2  -8   2      510.71      417.64     43.19 o
   3  -8   2      550.66      600.86     67.34 o
   4  -8   2      141.75       95.31     45.32 o
   5  -8   2      218.13      522.02    110.16 o
  -6  -7   2       57.31       59.86     38.30 o
  -5  -7   2      406.25      426.81     61.34 o
  -4  -7   2      491.81      445.27     55.04 o
  -3  -7   2      507.17      566.22     59.85 o
  -2  -7   2      130.74      153.58     34.57 o
  -1  -7   2      851.40      787.62     49.89 o
   0  -7   2       13.49      -28.89     28.89 o
   1  -7   2      668.19      618.26     48.67 o
   2  -7   2     1236.26     1277.39     57.88 o
   3  -7   2      935.13      951.64     50.18 o
   4  -7   2      476.52      453.57     39.12 o
   5  -7   2     1211.99     1211.25    115.57 o
   6  -7   2      254.26      215.39     55.88 o
  -6  -6   2      171.98      179.14     43.84 o
  -5  -6   2      161.90      142.37     39.49 o
  -4  -6   2      753.26      761.50     69.95 o
  -3  -6   2      668.10      580.05     85.50 o
  -2  -6   2     2804.01     2701.41    110.08 o
  -1  -6   2     1569.60     1656.35     83.21 o
   0  -6   2      209.81      126.08     40.47 o
   1  -6   2      225.30      237.14     26.42 o
   2  -6   2      380.74      392.46     37.41 o
   3  -6   2      139.87      148.25     21.00 o
   4  -6   2     1453.51     1468.65     66.84 o
   5  -6   2     1280.76     1088.59     73.17 o
   6  -6   2      506.14      487.94     79.60 o
   7  -6   2      332.31      260.20     74.35 o
  -7  -5   2      237.71      273.84     57.60 o
  -6  -5   2      302.73      305.79     53.30 o
  -5  -5   2      626.47      594.29     70.05 o
  -4  -5   2       25.33       17.23     13.46 o
  -3  -5   2      875.34      765.77     63.85 o
  -2  -5   2     2169.23     2188.46     92.98 o
  -1  -5   2     1906.56     1918.66     83.02 o
   0  -5   2     2043.62     1913.69     49.29 o
   1  -5   2      801.53      848.17     35.09 o
   2  -5   2      155.50      157.86     26.31 o
   3  -5   2      471.06      430.16     31.78 o
   4  -5   2      128.80      115.80     24.53 o
   5  -5   2      380.52      406.20     46.13 o
   6  -5   2      976.42      964.89     76.23 o
   7  -5   2      474.60      418.84     72.35 o
  -7  -4   2      122.24      212.59     78.48 o
  -6  -4   2      455.52      500.41     46.97 o
  -5  -4   2      789.90      767.97     52.66 o
  -4  -4   2     1256.71     1148.88     55.92 o
  -3  -4   2      634.01      551.61     35.80 o
  -2  -4   2      677.07      688.99     29.46 o
  -1  -4   2        7.13        8.46     13.73 o
   0  -4   2     2167.70     2028.18     58.87 o
   1  -4   2      434.01      454.89     20.38 o
   2  -4   2     6744.34     6725.84    191.24 o
   3  -4   2      843.72      872.72     44.04 o
   4  -4   2      611.44      593.25     48.19 o
   5  -4   2     1146.58     1148.98    113.62 o
   6  -4   2      128.12      129.20     32.80 o
   7  -4   2      188.94      180.59     39.51 o
  -7  -3   2      528.84      492.35     65.87 o
  -6  -3   2      135.91      154.80     29.07 o
  -5  -3   2      167.60      186.18     29.04 o
  -4  -3   2     3161.00     2894.91     87.28 o
  -3  -3   2      641.78      694.77     62.06 o
  -2  -3   2     2152.27     2169.24     71.08 o
  -1  -3   2       44.20       60.63     13.58 o
   0  -3   2     3214.26     3349.07     74.05 o
   1  -3   2     2851.75     3009.04     46.69 o
   2  -3   2     5412.25     5283.00     74.80 o
   3  -3   2      403.35      436.49     36.25 o
   4  -3   2     2539.72     2516.68    128.67 o
   5  -3   2      712.94      629.80     55.47 o
   6  -3   2       99.53      120.19     31.41 o
   7  -3   2      815.06      804.05    113.63 o
   8  -3   2      153.74      229.62     73.88 o
  -7  -2   2      455.77      438.65     58.62 o
  -6  -2   2       84.54       80.58     31.83 o
  -5  -2   2      286.28      278.01     33.87 o
  -4  -2   2      888.11      856.39     59.25 o
  -3  -2   2      725.67      725.95     49.04 o
  -2  -2   2    14366.22    14606.52    146.47 o
  -1  -2   2      714.02      715.14     29.79 o
   0  -2   2     5972.77     6078.77    223.37 o
   1  -2   2      358.85      364.37     17.69 o
   2  -2   2     2749.59     2810.49     41.60 o
   3  -2   2      504.85      471.04     28.22 o
   4  -2   2     3157.29     2930.77    240.30 o
   5  -2   2      141.29      156.95     30.76 o
   6  -2   2     1379.12     1304.33     85.45 o
   7  -2   2      481.84      482.39     88.09 o
   8  -2   2        5.79      -34.44     35.78 o
  -8  -1   2      236.36      246.23     51.84 o
  -7  -1   2       99.73       95.49     33.44 o
  -6  -1   2      470.59      443.26     55.22 o
  -5  -1   2     1471.76     1500.02     87.71 o
  -4  -1   2      237.01      280.35     37.34 o
  -3  -1   2      875.00      897.34     53.82 o
  -2  -1   2     7877.48     7810.22    130.30 o
  -1  -1   2     1822.51     1668.83     49.54 o
   0  -1   2     8415.14     6908.16    314.19 o
   1  -1   2      417.71      405.81     34.50 o
   2  -1   2      335.73      317.16     16.15 o
   3  -1   2      379.08      385.95     22.01 o
   4  -1   2      927.13      918.86     52.67 o
   5  -1   2     1071.39     1230.20    112.92 o
   6  -1   2     1873.84     1949.35    156.91 o
   7  -1   2      165.95      177.40     65.69 o
   8  -1   2      342.84      467.43     94.83 o
  -8   0   2      199.10      169.63     46.08 o
  -7   0   2      103.46       93.98     32.68 o
  -6   0   2      877.90      858.03    102.05 o
  -5   0   2      229.10      193.90     36.83 o
  -4   0   2     2255.08     2287.09    135.38 o
  -3   0   2      678.88      690.29     47.64 o
  -2   0   2      819.61      890.96     45.72 o
  -1   0   2       22.33       45.53     13.35 o
   1   0   2      327.02      272.98     20.04 o
   2   0   2     7159.91     7012.95    105.17 o
   3   0   2      143.61      120.00     19.93 o
   6   0   2      396.70      398.03     75.24 o
   7   0   2       86.84      117.03     50.65 o
   8   0   2      576.35      677.09    113.68 o
  -8   1   2       14.86       13.85     26.40 o
  -7   1   2      776.90      801.73     80.27 o
  -6   1   2      762.40      693.48     69.24 o
  -5   1   2       82.38      124.73     40.49 o
  -4   1   2     4100.73     4052.30    184.69 o
  -3   1   2      324.04      358.22     53.61 o
  -2   1   2     2159.23     2312.95     71.42 o
  -1   1   2     6582.30     6858.91     90.22 o
   1   1   2     1932.86     1699.88     45.90 o
   2   1   2    15495.40    14719.57    178.78 o
   3   1   2       49.88       40.77     15.83 o
   7   1   2      540.39      648.62    106.42 o
   8   1   2      352.53      415.47     92.69 o
  -7   2   2      754.01      751.38     79.90 o
  -6   2   2       50.71       36.66     23.51 o
  -5   2   2     1116.01     1175.34     80.73 o
  -4   2   2     2239.85     2148.83     84.91 o
  -3   2   2      273.71      301.06     27.19 o
  -2   2   2     9750.91    10485.68    125.55 o
  -1   2   2      548.83      570.51     29.32 o
   0   2   2      131.70      140.21     15.05 o
   1   2   2      323.60      325.09     15.12 o
   2   2   2      983.50      917.17     28.52 o
   3   2   2      511.09      497.56     44.03 o
   7   2   2      370.10      398.57     85.23 o
   8   2   2        7.68       42.33     47.58 o
  -7   3   2       62.89       27.36     24.80 o
  -6   3   2      671.59      651.57     68.24 o
  -5   3   2      868.07      832.06     69.20 o
  -4   3   2      303.83      328.77     29.72 o
  -3   3   2     1023.20     1159.93     45.83 o
  -2   3   2     5819.61     6257.43    120.33 o
  -1   3   2      547.04      537.89     30.86 o
   0   3   2     9539.57    10929.86    108.15 o
   1   3   2      260.62      255.80     12.43 o
   2   3   2      603.22      653.86     55.07 o
   3   3   2     1055.33     1068.48     56.33 o
   4   3   2      903.65      835.57     63.47 o
   7   3   2       64.02      115.45     51.40 o
   8   3   2      151.64      165.79     58.76 o
  -7   4   2      332.50      353.81     58.90 o
  -6   4   2      945.70      962.26     84.52 o
  -5   4   2      122.61      127.88     31.97 o
  -4   4   2      743.64      737.15     59.21 o
  -3   4   2      748.32      805.24     53.80 o
  -2   4   2      957.13      982.69     48.11 o
  -1   4   2      725.48      674.00     52.04 o
   0   4   2     4070.00     4535.61    116.42 o
   1   4   2     1245.35     1096.07    123.25 o
   2   4   2     8927.46     9015.62    204.35 o
   3   4   2       25.37       23.01     26.90 o
   4   4   2       88.32       57.82     15.71 o
   7   4   2       93.29      126.57     54.41 o
  -7   5   2      734.70      662.07     77.61 o
  -6   5   2      396.23      451.84     60.51 o
  -5   5   2      372.36      369.72     49.31 o
  -4   5   2     2493.48     2640.36    112.56 o
  -3   5   2      416.68      469.26     41.23 o
  -2   5   2     1349.57     1457.12     57.91 o
  -1   5   2       33.91       42.24     13.26 o
   0   5   2     1361.98     1549.78     72.88 o
   1   5   2      709.62      664.29     29.02 o
   2   5   2     3505.85     3668.99    116.56 o
   3   5   2     1022.30     1064.44     53.46 o
   4   5   2      882.64      944.87     72.99 o
   5   5   2       19.02       92.05     60.32 o
   6   5   2        4.84       54.62     39.36 o
   7   5   2      639.10      660.55     79.78 o
  -6   6   2      182.08      124.70     56.43 o
  -5   6   2      807.69      882.10     75.39 o
  -4   6   2      884.65     1004.27     72.27 o
  -3   6   2      251.41      245.72     31.01 o
  -2   6   2     3722.63     4035.78     91.17 o
  -1   6   2      319.06      328.38     46.37 o
   0   6   2      333.13      350.82     32.85 o
   1   6   2       40.49       -1.24     24.01 o
   2   6   2      628.93      632.41     76.04 o
   3   6   2     1052.64     1041.07     54.58 o
   4   6   2     1433.13     1510.66     72.30 o
   5   6   2      964.99     1013.24     67.05 o
   6   6   2      198.24      225.42     37.22 o
   7   6   2      191.23      238.95     42.45 o
  -6   7   2      165.23      201.62     69.22 o
  -5   7   2      543.45      586.77    100.14 o
  -4   7   2        2.07        7.74     30.50 o
  -3   7   2      430.70      500.73     59.38 o
  -2   7   2     1231.78     1273.68     74.15 o
  -1   7   2     1201.52     1274.15     64.09 o
   0   7   2     2825.46     3244.33    188.95 o
   1   7   2      357.30      372.85     70.15 o
   2   7   2      103.66       78.04     19.34 o
   3   7   2      187.13      198.70     32.11 o
   4   7   2      228.11      188.86     27.87 o
   5   7   2      800.22      862.09     61.50 o
   6   7   2      409.96      369.25     47.22 o
  -5   8   2      161.07      210.74     49.61 o
  -4   8   2      574.56      577.56     71.71 o
  -3   8   2      305.56      298.99     49.03 o
  -2   8   2      280.34      325.18     46.47 o
  -1   8   2      729.63      748.45    104.50 o
   0   8   2     2045.38     2298.27    174.22 o
   1   8   2      812.01      926.06    117.07 o
   2   8   2      573.09      641.99    104.77 o
   3   8   2      165.03      327.67     83.50 o
   4   8   2       43.70       21.57     40.40 o
   5   8   2      291.30      242.97     90.90 o
   6   8   2       46.60       38.37     42.39 o
  -5   9   2      273.64      291.03     57.74 o
  -4   9   2      330.36      429.24     64.96 o
  -3   9   2      259.49      305.40     52.43 o
  -2   9   2      252.77      273.90     75.08 o
  -1   9   2      454.88      447.15     88.62 o
   0   9   2       36.14        6.57     37.76 o
   1   9   2      794.94      921.83    125.63 o
   2   9   2      568.95      653.29    110.56 o
   3   9   2      613.53      707.11    114.30 o
   4   9   2      221.73      196.27     75.67 o
   5   9   2       65.26       62.64     64.12 o
  -4  10   2      131.56      209.12     72.32 o
  -3  10   2      539.02      640.17    117.84 o
  -2  10   2      530.05      576.92    107.12 o
   0  10   2      141.39      200.91     72.76 o
   1  10   2      130.53      176.48     67.14 o
   2  10   2       39.17       14.57     37.80 o
   3  10   2      546.26      641.50    115.82 o
   4  10   2       98.70       93.36     51.02 o
   1  11   2      138.53      265.73     85.56 o
   2  11   2       52.62       74.49     54.47 o
  -1 -11   3      325.29      310.15     73.54 o
   0 -11   3       53.24       77.89     30.39 o
   1 -11   3      439.93      421.28     69.91 o
   2 -11   3       70.77       22.21     49.44 o
  -3 -10   3      158.58      154.08     42.57 o
  -2 -10   3      107.20      156.92     40.21 o
  -1 -10   3       16.31       68.21     34.14 o
   0 -10   3      172.85      184.03     37.27 o
   1 -10   3      523.96      403.82     53.44 o
   2 -10   3      163.66      208.00     54.03 o
   3 -10   3      312.32      437.99    187.22 o
   4 -10   3       75.18       33.71     47.33 o
  -4  -9   3      147.80      202.31     47.79 o
  -3  -9   3      711.35      679.31     96.92 o
  -2  -9   3       53.78       38.72     55.00 o
  -1  -9   3      165.96      203.24     48.33 o
   0  -9   3        0.35      -15.14     24.26 o
   1  -9   3      144.62      138.43     29.36 o
   2  -9   3      406.71      344.75     41.75 o
   3  -9   3      774.44      890.48    140.26 o
   4  -9   3      295.52      197.77     69.54 o
   5  -9   3      401.80      634.11    122.07 o
  -5  -8   3      133.33       86.85     43.03 o
  -4  -8   3      154.42      191.18     44.95 o
  -3  -8   3      410.84      443.03     65.25 o
  -2  -8   3      594.32      593.77     62.47 o
  -1  -8   3     1154.79     1156.92     80.76 o
   0  -8   3      332.52      277.65     38.94 o
   1  -8   3      415.82      446.59     36.04 o
   2  -8   3       94.55      113.84     30.78 o
   3  -8   3      215.55      220.36     39.56 o
   4  -8   3      407.33      321.80     76.54 o
   5  -8   3      435.28      639.14    118.68 o
  -6  -7   3      143.05      144.09     45.66 o
  -5  -7   3      394.03      384.78     58.03 o
  -4  -7   3       55.80       55.37     32.06 o
  -3  -7   3      331.24      351.75     73.58 o
  -2  -7   3      408.11      363.43     47.21 o
  -1  -7   3     1563.38     1639.64    107.21 o
   0  -7   3     1642.82     1495.34     81.21 o
   1  -7   3     1884.99     1854.63     62.80 o
   2  -7   3      125.24      105.85     16.35 o
   3  -7   3       74.12       92.64     22.08 o
   4  -7   3      151.85      191.32     37.44 o
   5  -7   3      146.69      140.87     47.69 o
   6  -7   3      232.12      210.20     56.79 o
  -6  -6   3       66.65      114.61     41.18 o
  -5  -6   3      489.56      568.63     68.41 o
  -4  -6   3      450.69      506.63    105.96 o
  -3  -6   3      554.57      453.96     50.80 o
  -2  -6   3      414.99      418.59     46.63 o
  -1  -6   3      218.68      236.47     39.33 o
   0  -6   3      882.61      816.23     41.56 o
   1  -6   3     1297.56     1260.13     53.21 o
   2  -6   3     3115.46     3017.24    119.89 o
   3  -6   3     1641.10     1554.15     59.89 o
   4  -6   3      294.36      305.33     31.49 o
   5  -6   3      146.23      166.75     32.43 o
   6  -6   3       78.55       72.22     45.39 o
   7  -6   3       37.05       31.96     40.66 o
  -7  -5   3      177.93      167.97     51.36 o
  -6  -5   3       39.52       34.30     43.86 o
  -5  -5   3      275.10      293.08     43.19 o
  -4  -5   3      881.73      847.38     67.93 o
  -3  -5   3     1054.71      983.17     50.64 o
  -2  -5   3     1490.68     1523.69     78.93 o
  -1  -5   3     1014.91     1020.33     45.01 o
   0  -5   3      205.98      193.03     28.15 o
   1  -5   3      412.27      423.00     23.05 o
   2  -5   3     2196.38     2095.86    110.74 o
   3  -5   3     1648.64     1552.03     57.11 o
   4  -5   3     1053.59     1021.86     54.13 o
   5  -5   3      467.43      495.28     49.54 o
   6  -5   3      220.84      181.97     35.74 o
   7  -5   3      640.60      661.73    104.78 o
  -7  -4   3      345.58      411.76     65.41 o
  -6  -4   3      267.76      324.76     39.95 o
  -5  -4   3      419.89      390.64     40.08 o
  -4  -4   3      687.43      722.81     48.32 o
  -3  -4   3      946.35      947.52     49.62 o
  -2  -4   3     2765.14     2673.21    100.19 o
  -1  -4   3     1474.45     1469.52     50.48 o
   0  -4   3     3377.54     3339.96     79.97 o
   1  -4   3      693.46      647.65     76.28 o
   2  -4   3      572.46      635.55     32.90 o
   3  -4   3      447.85      465.77     32.59 o
   4  -4   3     1697.04     1650.64     81.24 o
   5  -4   3      497.12      458.60     57.60 o
   6  -4   3      885.92      892.85     76.01 o
   7  -4   3      190.37      178.19     64.09 o
  -7  -3   3      208.44      189.90     41.30 o
  -6  -3   3      864.87      865.57     61.93 o
  -5  -3   3      188.54      192.62     29.36 o
  -4  -3   3       51.37       65.73     20.45 o
  -3  -3   3      627.54      603.44     40.42 o
  -2  -3   3      515.64      487.14     32.19 o
  -1  -3   3     1667.97     1603.72     45.84 o
   0  -3   3     6532.74     6538.54    134.81 o
   1  -3   3     1267.85     1278.42     44.62 o
   2  -3   3     2218.38     2194.72     53.64 o
   3  -3   3      709.15      619.17     29.19 o
   4  -3   3      202.27      179.32     28.26 o
   5  -3   3      747.45      696.15    105.70 o
   6  -3   3     1287.59     1509.00    146.29 o
   7  -3   3       59.74       67.67     50.61 o
  -7  -2   3      128.33      120.79     38.07 o
  -6  -2   3      713.92      680.46     54.66 o
  -5  -2   3      323.51      314.50     37.04 o
  -4  -2   3     2124.12     2133.73     78.81 o
  -3  -2   3     1141.91     1166.95     65.17 o
  -2  -2   3      178.03      182.76     17.49 o
  -1  -2   3      813.67      816.34     26.94 o
   0  -2   3     3407.26     3123.13     93.11 o
   1  -2   3      138.61      149.56     30.89 o
   2  -2   3    14780.60    14651.95    120.45 o
   3  -2   3      805.23      787.89     45.27 o
   4  -2   3      980.82     1008.28     94.83 o
   5  -2   3      478.53      585.70     83.91 o
   6  -2   3      394.52      440.41     82.02 o
   7  -2   3      196.69      229.82     69.90 o
   8  -2   3      298.32      407.66     98.25 o
  -7  -1   3      458.09      474.50     87.14 o
  -6  -1   3      363.29      315.10     70.37 o
  -5  -1   3      529.89      513.65     44.57 o
  -4  -1   3     4030.64     3932.75    127.51 o
  -3  -1   3     1911.07     1963.86     81.14 o
  -2  -1   3     1842.91     1857.96     56.97 o
  -1  -1   3      232.39      224.75     14.42 o
   0  -1   3      717.79      689.14     23.41 o
   1  -1   3      982.35      992.55     61.79 o
   2  -1   3     9419.70     8986.71     90.73 o
   3  -1   3      775.23      847.91     50.09 o
   4  -1   3     4692.83     4591.13    418.48 o
   5  -1   3      208.61      230.33     53.90 o
   6  -1   3      116.98      145.28     51.86 o
   7  -1   3      418.04      505.02     97.10 o
   8  -1   3       74.17       59.89     47.81 o
  -7   0   3      191.41      167.48     55.02 o
  -6   0   3      214.76      189.73     54.53 o
  -5   0   3     1018.14     1021.56    106.74 o
  -4   0   3     1333.56     1329.04     75.23 o
  -3   0   3      802.88      861.40     54.46 o
  -2   0   3     4572.66     4415.05    103.76 o
  -1   0   3      332.11      334.08     22.70 o
   0   0   3     9328.96     8796.22    139.28 o
   1   0   3      345.97      344.61     40.28 o
   2   0   3      602.03      597.37     30.93 o
   3   0   3      227.52      248.78     42.28 o
   4   0   3     4440.92     4579.75    192.38 o
   5   0   3       85.38      140.81     45.27 o
   6   0   3     1016.79     1188.11    123.91 o
   7   0   3      355.88      438.77     85.80 o
   8   0   3       48.07       71.98     51.92 o
  -7   1   3        2.97       28.14     26.67 o
  -6   1   3      865.83      819.22    107.12 o
  -5   1   3     1101.65     1034.93    109.69 o
  -4   1   3       45.47       98.95     37.57 o
  -3   1   3     1757.40     1836.86     78.39 o
  -2   1   3     2834.00     2718.95     80.56 o
  -1   1   3      103.28      128.00     16.95 o
   0   1   3    18839.88    17524.80    451.15 o
   1   1   3     1200.29     1067.52     61.71 o
   2   1   3     2541.42     2314.37    126.21 o
   3   1   3       76.93       62.95     12.49 o
   4   1   3      943.43     1093.75     96.07 o
   5   1   3      596.70      672.62     88.23 o
   6   1   3     1761.35     1739.41    150.92 o
   7   1   3       79.26      120.06     51.71 o
   8   1   3      335.85      430.17     93.47 o
  -7   2   3      245.72      276.89     55.22 o
  -6   2   3      847.16      825.13     76.15 o
  -5   2   3        3.21        1.69     30.27 o
  -4   2   3     2053.65     1908.47     83.66 o
  -3   2   3     1969.89     1877.92    109.84 o
  -2   2   3       35.99       67.56     32.48 o
  -1   2   3      192.91      187.30     17.80 o
   0   2   3    12107.74    12196.47    108.45 o
   1   2   3     1219.89     1265.34     69.13 o
   2   2   3     9936.68     9734.15    244.30 o
   3   2   3      405.11      359.27     40.71 o
   4   2   3      488.99      485.25     66.92 o
   5   2   3      451.47      552.95     81.12 o
   6   2   3      539.95      597.67     91.04 o
   7   2   3      345.69      435.59     85.84 o
   8   2   3      407.97      469.63     93.93 o
  -7   3   3      560.11      557.98     70.89 o
  -6   3   3      402.33      338.67     67.67 o
  -5   3   3      208.11      185.23     34.25 o
  -4   3   3     2781.62     2623.96     82.06 o
  -3   3   3       22.93        4.09     23.44 o
  -2   3   3     2645.37     2708.73    133.05 o
  -1   3   3      310.33      309.96     27.26 o
   0   3   3      618.60      726.66     29.25 o
   1   3   3      123.22      126.99     14.15 o
   2   3   3     5887.36     5949.85     98.58 o
   3   3   3      107.96       90.31     16.63 o
   4   3   3     3966.04     3715.28    185.04 o
   5   3   3      681.06      716.79     92.42 o
   6   3   3      150.50      232.70     61.08 o
   7   3   3      640.24      725.71    107.78 o
   8   3   3      100.87       38.54     45.67 o
  -7   4   3      326.01      321.18     59.09 o
  -6   4   3      114.53      122.29     37.53 o
  -5   4   3     1027.78     1078.16     81.41 o
  -4   4   3     1061.16     1060.11     71.64 o
  -3   4   3      775.66      839.78     55.19 o
  -2   4   3     5020.48     5299.47    113.33 o
  -1   4   3      615.43      636.67     42.04 o
   0   4   3     3042.98     3397.43     88.97 o
   1   4   3      119.25      123.01     10.99 o
   2   4   3      655.78      677.94     38.31 o
   3   4   3      270.93      234.00     48.18 o
   4   4   3     2255.68     2212.69     65.95 o
   5   4   3      289.17      379.11     69.36 o
   6   4   3     1068.07     1193.07    129.68 o
   7   4   3      112.75      124.88     53.94 o
  -7   5   3       44.39       28.74     28.18 o
  -6   5   3      644.66      584.00     68.21 o
  -5   5   3      491.45      543.26     59.51 o
  -4   5   3       56.45       82.29     24.87 o
  -3   5   3     2363.99     2602.57     95.64 o
  -2   5   3     1855.79     2054.18     67.38 o
  -1   5   3     1130.22     1212.38     84.58 o
   0   5   3     8789.05    10614.00    205.99 o
   1   5   3      452.96      468.55     23.24 o
   2   5   3     1264.24     1165.33     50.09 o
   3   5   3      301.91      281.86     29.49 o
   4   5   3      253.56      260.29     39.83 o
   5   5   3      229.90      328.40     46.54 o
   6   5   3     1057.74     1127.77     86.03 o
   7   5   3      284.91      335.49     48.07 o
  -6   6   3      443.64      504.49     95.10 o
  -5   6   3       57.50       88.86     27.57 o
  -4   6   3      940.45     1025.17     71.16 o
  -3   6   3      680.25      730.22     51.70 o
  -2   6   3      331.26      344.61     25.08 o
  -1   6   3      612.07      682.01     66.65 o
   0   6   3     1887.91     2134.36     79.88 o
   1   6   3      552.07      419.69     39.06 o
   2   6   3     3901.71     4070.44    128.65 o
   3   6   3       61.62       55.03     21.03 o
   4   6   3      192.93      246.86     37.01 o
   5   6   3      294.52      317.31     40.30 o
   6   6   3      195.17      218.47     38.42 o
   7   6   3      184.16      175.33     40.79 o
  -6   7   3      256.60      256.78     70.63 o
  -5   7   3      493.94      574.64     99.39 o
  -4   7   3      959.68      960.84    115.06 o
  -3   7   3      729.19      750.15     70.76 o
  -2   7   3      561.68      665.05     62.99 o
  -1   7   3      219.03      218.21     28.46 o
   0   7   3      103.07      126.13     21.27 o
   1   7   3      417.79      505.87     82.51 o
   2   7   3     1426.60     1435.80     58.95 o
   3   7   3      778.14      743.89     56.96 o
   4   7   3      730.70      809.12     69.07 o
   5   7   3      183.09      105.84     40.32 o
   6   7   3       35.68       20.70     35.37 o
  -5   8   3      538.59      646.13    111.01 o
  -4   8   3      661.55      649.92     75.91 o
  -3   8   3      812.24      800.49     76.32 o
  -2   8   3     1237.10     1304.89     91.43 o
  -1   8   3      452.74      509.58     45.32 o
   0   8   3     1047.43     1244.40    129.36 o
   1   8   3       86.25      103.53     50.87 o
   2   8   3      111.85      166.02     63.10 o
   3   8   3      610.63      699.11    109.55 o
   4   8   3      904.03     1007.94    138.19 o
   5   8   3      427.55      425.44    101.72 o
   6   8   3      136.57      147.26     71.97 o
  -5   9   3      228.22      240.89     54.83 o
  -4   9   3       35.39       51.11     34.81 o
  -3   9   3      381.20      430.26     61.85 o
  -2   9   3      248.78      287.23     61.39 o
  -1   9   3      731.66      782.28    116.53 o
   0   9   3      998.63     1162.95    133.71 o
   1   9   3      461.16      448.78     92.19 o
   2   9   3      254.06      241.50     72.84 o
   3   9   3       20.76       62.44     50.14 o
   4   9   3      122.06       77.11     52.42 o
   5   9   3      354.63      318.34     92.24 o
  -4  10   3      121.25      155.15     47.34 o
  -3  10   3       43.57       46.74     34.79 o
  -2  10   3      142.49      166.31     68.03 o
   0  10   3      338.58      335.20     83.86 o
   1  10   3      496.72      512.75     99.60 o
   2  10   3      643.37      580.03    109.00 o
   3  10   3      174.08      294.00     92.58 o
   4  10   3       17.45       10.58     50.84 o
  -2  11   3      200.75      178.62     85.35 o
   0  11   3       37.63       53.49     44.73 o
   1  11   3      130.39      159.61     65.19 o
   2  11   3       60.32       98.27     65.09 o
  -1 -11   4      178.80      251.37    129.74 o
   0 -11   4       66.01      131.77     46.77 o
   1 -11   4        8.90       36.73     34.36 o
  -3 -10   4       85.99       65.71     32.30 o
  -2 -10   4       76.59       53.81     29.36 o
  -1 -10   4      659.02      693.86     72.98 o
   0 -10   4       12.25       32.44     23.65 o
   1 -10   4      459.65      468.72    100.90 o
   2 -10   4       54.07       94.39     55.10 o
   3 -10   4       43.10       28.19     38.48 o
  -4  -9   4       50.89      102.74     50.85 o
  -3  -9   4       46.89       54.91     30.62 o
  -2  -9   4       30.95       -4.30     28.64 o
  -1  -9   4      284.64      423.72     58.75 o
   0  -9   4      184.08      185.11     37.22 o
   1  -9   4      798.82      781.24     65.65 o
   2  -9   4       27.76       15.89     34.74 o
   3  -9   4      501.31      470.20    107.60 o
   4  -9   4      112.79      185.42     70.24 o
  -5  -8   4      222.84      259.84     79.51 o
  -4  -8   4      192.15      215.43     44.36 o
  -3  -8   4      543.10      534.38     63.84 o
  -2  -8   4      138.89      108.47     30.38 o
  -1  -8   4      129.72      162.26     39.91 o
   0  -8   4      538.72      543.59     56.57 o
   1  -8   4      532.60      632.17     53.42 o
   2  -8   4      735.58      691.83     83.02 o
   3  -8   4      886.60      942.31    133.96 o
   4  -8   4      199.83      197.18     64.33 o
   5  -8   4      367.36      496.62    106.56 o
  -5  -7   4      178.89      205.91     50.32 o
  -4  -7   4      121.76      144.50     41.49 o
  -3  -7   4     1008.85     1116.21     85.04 o
  -2  -7   4      178.92      149.37     33.87 o
  -1  -7   4      908.32      999.74     73.40 o
   0  -7   4      291.50      237.46     25.95 o
   1  -7   4      175.19      165.21     16.60 o
   2  -7   4      298.19      297.82     38.50 o
   3  -7   4     1053.51     1018.83     55.85 o
   4  -7   4      641.47      596.79     62.91 o
   5  -7   4      887.02      854.28    102.54 o
   6  -7   4      458.10      410.56     84.93 o
  -6  -6   4      205.02      256.54     55.37 o
  -5  -6   4      296.28      306.24     55.01 o
  -4  -6   4      187.00      197.30     28.58 o
  -3  -6   4      405.24      379.36     35.37 o
  -2  -6   4      750.46      708.65     60.87 o
  -1  -6   4      687.10      650.15     39.71 o
   0  -6   4     1298.85     1178.15     39.55 o
   1  -6   4      754.06      702.03     58.36 o
   2  -6   4      407.24      318.59     68.37 o
   3  -6   4       77.46       67.17     15.60 o
   4  -6   4      886.09      868.15     48.83 o
   5  -6   4      565.16      576.42     85.93 o
   6  -6   4      371.12      372.38     76.41 o
  -6  -5   4      291.24      324.64     58.53 o
  -5  -5   4      575.75      588.47     67.69 o
  -4  -5   4      212.68      257.27     41.20 o
  -3  -5   4      687.25      658.27     45.36 o
  -2  -5   4     1022.61     1016.63     66.88 o
  -1  -5   4     1790.67     1753.70     59.12 o
   0  -5   4     3840.83     3569.55     69.98 o
   1  -5   4     3305.54     2919.19    634.70 o
   2  -5   4     1807.44     1878.83     72.80 o
   3  -5   4      566.66      523.54     33.32 o
   4  -5   4        0.97        6.05     14.75 o
   5  -5   4      250.17      251.90     37.25 o
   6  -5   4      499.36      499.47     85.14 o
   7  -5   4      348.66      362.17     81.84 o
  -7  -4   4      113.26       94.13     41.35 o
  -6  -4   4      279.09      303.34     40.54 o
  -5  -4   4      892.51      957.82     68.84 o
  -4  -4   4      817.55      844.61     64.62 o
  -3  -4   4     1611.06     1568.69     67.31 o
  -2  -4   4      428.86      458.08     45.01 o
  -1  -4   4      290.62      285.45     21.89 o
   0  -4   4      797.65      741.79     24.05 o
   1  -4   4     1464.25     1481.19     46.53 o
   2  -4   4     3489.06     3460.60    104.17 o
   3  -4   4     1747.62     1601.44     89.76 o
   4  -4   4     1287.49     1203.70     47.55 o
   5  -4   4      420.59      502.73     78.97 o
   6  -4   4       38.74       61.34     39.82 o
   7  -4   4      291.16      319.79     81.81 o
  -7  -3   4      461.40      433.10     49.11 o
  -6  -3   4       68.90       66.49     24.79 o
  -5  -3   4      497.57      511.95     45.74 o
  -4  -3   4      545.95      484.78     47.19 o
  -3  -3   4     1596.40     1619.31     67.23 o
  -2  -3   4     4174.05     3995.50    119.23 o
  -1  -3   4      915.67      906.86     35.32 o
   0  -3   4       93.33       81.13     16.58 o
   1  -3   4      575.83      646.46     39.04 o
   2  -3   4      670.78      690.61     65.91 o
   3  -3   4      916.37      899.33     38.89 o
   4  -3   4     3489.18     3284.82    282.69 o
   5  -3   4      186.44      226.80     57.78 o
   6  -3   4      390.85      479.08     87.84 o
   7  -3   4      700.62      719.00    114.74 o
  -7  -2   4      169.89      133.53     37.43 o
  -6  -2   4       92.46      100.68     27.68 o
  -5  -2   4     1276.55     1246.53     69.87 o
  -4  -2   4      448.60      483.43     41.75 o
  -3  -2   4      330.34      336.21     32.07 o
  -2  -2   4     5642.15     5747.96     90.15 o
  -1  -2   4     1457.01     1439.45     38.57 o
   0  -2   4     8028.92     8474.98    130.41 o
   1  -2   4     1137.73     1219.89    106.28 o
   2  -2   4        3.55        1.91     20.14 o
   3  -2   4      623.70      527.10     49.64 o
   4  -2   4     1363.13     1276.76    150.92 o
   5  -2   4      170.77      216.07     54.43 o
   6  -2   4     2071.39     2296.50    179.92 o
   7  -2   4      436.07      518.23    100.07 o
   8  -2   4       82.20      128.30     58.10 o
  -7  -1   4       66.61       57.55     45.18 o
  -6  -1   4      723.95      693.93     96.46 o
  -5  -1   4      484.38      464.42     43.66 o
  -4  -1   4      344.86      363.76     36.60 o
  -3  -1   4      755.26      839.79     57.58 o
  -2  -1   4     1614.67     1588.76     62.48 o
  -1  -1   4      816.89      834.71     28.04 o
   0  -1   4    16542.72    18019.10    479.63 o
   1  -1   4      973.08      940.06     62.25 o
   2  -1   4     2382.20     1806.37    175.82 o
   3  -1   4     1384.66     1392.66     52.87 o
   4  -1   4       53.89       98.59     20.89 o
   5  -1   4     1306.93     1428.01    127.85 o
   6  -1   4     1118.96     1270.39    136.17 o
   7  -1   4       83.15      121.86     59.29 o
   8  -1   4      444.22      538.01    113.91 o
  -7   0   4      404.41      403.34     83.52 o
  -6   0   4      541.50      500.79     83.53 o
  -5   0   4       86.76       72.47     27.19 o
  -4   0   4     1996.06     1966.60     94.83 o
  -3   0   4      442.49      497.32     45.51 o
  -2   0   4      267.17      290.91     32.74 o
  -1   0   4     1282.41     1338.91     38.49 o
   0   0   4     6555.91     6555.61    164.86 o
   1   0   4      604.50      583.30     27.29 o
   2   0   4     4933.13     4335.67     82.98 o
   3   0   4      380.46      354.97     30.34 o
   4   0   4     2784.08     3144.17    170.64 o
   5   0   4      568.18      644.88     89.93 o
   6   0   4      216.69      273.47     71.63 o
   7   0   4      416.27      553.71    102.34 o
   8   0   4      330.67      428.92    102.50 o
  -7   1   4      681.92      634.17    103.65 o
  -6   1   4      230.03      249.18     63.97 o
  -5   1   4      799.11      794.68    101.09 o
  -4   1   4     2830.69     2847.37    113.16 o
  -3   1   4       31.53       30.31     18.87 o
  -2   1   4     7836.88     8161.32    145.87 o
  -1   1   4     1850.73     1870.47     51.36 o
   0   1   4      816.50      793.82     35.36 o
   1   1   4      339.23      276.69     40.38 o
   2   1   4     2512.97     2119.50     67.66 o
   3   1   4      779.78      740.91     46.16 o
   4   1   4     5298.47     6036.60    231.49 o
   5   1   4      263.20      273.40     59.28 o
   6   1   4      777.90     1030.64    123.14 o
   7   1   4      158.74      142.43     56.06 o
   8   1   4       62.40      136.66     66.79 o
  -7   2   4      221.15      177.70     42.47 o
  -6   2   4      263.88      324.29     80.86 o
  -5   2   4     1047.14     1143.98    121.40 o
  -4   2   4     1100.37      887.85     93.13 o
  -3   2   4      286.51      350.23     57.86 o
  -2   2   4     6568.10     7034.92    132.57 o
  -1   2   4      640.28      696.55     23.22 o
   0   2   4    12733.30    12447.08    236.58 o
   1   2   4     1120.67     1190.55     47.74 o
   2   2   4      165.08      204.35     30.24 o
   3   2   4      985.16      879.40    112.93 o
   4   2   4     2443.20     2659.07    156.92 o
   5   2   4      127.96      217.16     57.55 o
   6   2   4     1284.39     1552.80    145.24 o
   7   2   4       73.69      153.45     64.34 o
   8   2   4       16.58      125.52     70.82 o
  -7   3   4       71.67      111.44     37.49 o
  -6   3   4      809.02      706.71     72.45 o
  -5   3   4      720.17      692.73     97.20 o
  -4   3   4       95.62      126.29     46.15 o
  -3   3   4     1624.85     1762.61    126.53 o
  -2   3   4     1348.26     1461.48    105.32 o
  -1   3   4      150.58      162.39     22.56 o
   0   3   4     5170.06     4854.95    134.31 o
   1   3   4        4.81       -6.57      7.72 o
   2   3   4     2838.60     2817.83    139.03 o
   3   3   4       67.27       59.83     23.08 o
   4   3   4      162.98      166.70     43.67 o
   5   3   4      283.77      228.45     59.75 o
   6   3   4      899.73     1002.80    118.85 o
   7   3   4       38.32      105.60     49.79 o
  -7   4   4      594.13      613.86     75.36 o
  -6   4   4      473.00      510.73     64.19 o
  -5   4   4       38.68       35.18     21.24 o
  -4   4   4     1519.59     1560.07     88.41 o
  -3   4   4      133.28      150.62     45.19 o
  -2   4   4      372.75      445.96     61.37 o
  -1   4   4      205.01      194.90     34.51 o
   0   4   4     1449.91     1539.12     43.62 o
   1   4   4      272.30      284.18     17.11 o
   2   4   4     5548.71     5493.30    108.07 o
   3   4   4      447.18      378.52     35.53 o
   4   4   4      916.43      895.24     85.12 o
   5   4   4      195.60      236.66     61.43 o
   6   4   4      159.74      220.61     64.15 o
   7   4   4      283.63      426.30     89.45 o
  -7   5   4      763.17      791.28    129.11 o
  -6   5   4      178.73      140.08     37.33 o
  -5   5   4      668.64      690.24     67.01 o
  -4   5   4      901.09      969.77     70.49 o
  -3   5   4      124.78      114.86     23.98 o
  -2   5   4     3306.39     3492.38     87.68 o
  -1   5   4       69.99       59.70     29.93 o
   0   5   4       78.43       93.49     13.90 o
   1   5   4      460.18      514.55     42.36 o
   2   5   4     1711.83     1631.60    101.18 o
   3   5   4      905.48      499.27    297.57 o
   4   5   4     2956.24     3151.73    225.87 o
   5   5   4      118.39      179.79     45.22 o
   6   5   4      100.97      154.94     40.50 o
   7   5   4      402.78      536.27    104.53 o
  -6   6   4       28.22      -23.73     43.10 o
  -5   6   4      867.33      892.22    117.09 o
  -4   6   4      319.03      328.86     41.51 o
  -3   6   4      479.92      515.63     42.46 o
  -2   6   4     3553.05     3935.71    144.07 o
  -1   6   4      212.95      260.13     37.20 o
   0   6   4     1413.45     1543.04     62.19 o
   1   6   4        9.89       19.99      9.34 o
   2   6   4      183.12      188.06     20.56 o
   3   6   4      221.26      241.09     36.11 o
   4   6   4      969.88     1069.04     60.28 o
   5   6   4      425.54      485.02     76.85 o
   6   6   4      704.07      703.19     74.04 o
   7   6   4       89.63      138.41     46.99 o
  -6   7   4      289.72      242.75     76.49 o
  -5   7   4      239.41      236.09     63.79 o
  -4   7   4       35.92       59.05     38.85 o
  -3   7   4      510.74      568.02     64.67 o
  -2   7   4      430.15      489.08     56.20 o
  -1   7   4      521.42      555.89     44.82 o
   0   7   4     2213.58     2325.66     80.73 o
   1   7   4      598.74      511.04     46.16 o
   2   7   4      707.02      726.46     46.34 o
   3   7   4      107.89       90.96     24.13 o
   4   7   4       80.81       51.40     20.98 o
   5   7   4      348.15      308.58     52.71 o
   6   7   4      426.66      484.52    113.12 o
  -5   8   4      391.77      362.82     84.61 o
  -4   8   4      492.07      524.36     69.62 o
  -3   8   4      175.52      204.64     73.97 o
  -2   8   4      263.95      238.25     43.22 o
  -1   8   4      509.41      508.13     46.22 o
   0   8   4      687.91      784.44     57.22 o
   1   8   4      791.79      813.77    108.24 o
   2   8   4     1336.56     1337.69    141.86 o
   3   8   4      249.94      275.84     73.14 o
   4   8   4      593.36      610.15    111.14 o
   5   8   4       75.27       46.34     43.67 o
   6   8   4       33.57       71.19     73.26 o
  -4   9   4      280.14      261.29     56.37 o
  -3   9   4      402.62      400.11     59.88 o
  -2   9   4      704.85      785.16     77.72 o
  -1   9   4      382.54      422.90     62.20 o
   0   9   4       46.03       30.02     47.53 o
   1   9   4      286.43      318.65     82.51 o
   2   9   4      331.13      398.63     89.99 o
   3   9   4      417.02      426.68     92.42 o
   4   9   4      426.02      414.90    102.62 o
   5   9   4      109.87       95.14     63.69 o
  -3  10   4      233.60      233.45     50.13 o
  -2  10   4      240.48      160.82     71.24 o
  -1  10   4      282.62      300.94     89.76 o
   0  10   4      540.51      619.35    106.64 o
   1  10   4      116.98      135.25     59.58 o
   2  10   4        3.12       19.03     42.76 o
   3  10   4      217.87      222.40     76.80 o
   4  10   4      124.98      108.14     59.37 o
  -2  11   4        8.50       51.53     54.42 o
   0  11   4      130.79       93.55     57.23 o
   1  11   4      399.72      329.95     88.49 o
   2  11   4      160.87      171.04     68.31 o
  -2 -10   5       69.45       33.88     26.50 o
  -1 -10   5       32.08       75.75     50.71 o
   0 -10   5       21.70       12.65     44.20 o
   1 -10   5      334.47      398.15     70.54 o
   2 -10   5      125.05      187.55     54.71 o
   3 -10   5      205.27      195.59     58.75 o
  -4  -9   5       18.44       45.52     35.96 o
  -3  -9   5      421.43      453.05     63.84 o
  -2  -9   5      109.48       67.68     29.76 o
  -1  -9   5      579.64      559.69     62.53 o
   0  -9   5       45.33       72.32     26.78 o
   1  -9   5       30.83       22.71     71.27 o
   2  -9   5       44.13       54.88     37.21 o
   3  -9   5      353.48      225.52    163.14 o
   4  -9   5      255.89      275.96     82.49 o
  -5  -8   5      252.49      296.64     59.37 o
  -4  -8   5      165.23      170.00     45.44 o
  -3  -8   5       59.24      101.61     36.44 o
  -2  -8   5      235.21      195.76     39.60 o
  -1  -8   5     1200.23     1208.98     84.44 o
   0  -8   5      461.58      469.60     51.28 o
   1  -8   5     1061.36     1000.54     83.69 o
   2  -8   5      129.00       88.87     39.94 o
   3  -8   5       55.72       18.81     43.78 o
   4  -8   5      171.77       90.29     58.64 o
   5  -8   5      233.54      278.35     93.44 o
  -5  -7   5      342.85      400.41     63.57 o
  -4  -7   5       92.21      131.75     80.65 o
  -3  -7   5      336.67      360.53     53.17 o
  -2  -7   5      212.87      199.91     37.87 o
  -1  -7   5      646.72      631.68     59.91 o
   0  -7   5      367.94      336.41     38.05 o
   1  -7   5     1879.95     1912.97    105.98 o
   2  -7   5      247.95      246.11     33.91 o
   3  -7   5      474.52      517.46     63.18 o
   4  -7   5       98.77       75.03     31.54 o
   5  -7   5       84.44      133.55     49.74 o
   6  -7   5       39.99      102.16     54.49 o
  -6  -6   5      117.34      125.73     44.04 o
  -5  -6   5      298.76      270.38     55.14 o
  -4  -6   5      196.16      189.97     31.42 o
  -3  -6   5      554.13      565.11     59.22 o
  -2  -6   5      342.57      327.92     45.21 o
  -1  -6   5      355.44      309.77     28.37 o
   0  -6   5      103.99       81.22     12.31 o
   1  -6   5      256.92      279.10     27.98 o
   2  -6   5      821.35      764.15     54.68 o
   3  -6   5     1095.56     1066.98     69.09 o
   4  -6   5      638.94      657.14     67.59 o
   5  -6   5      362.55      390.40     75.72 o
   6  -6   5      139.50      167.45     56.68 o
  -6  -5   5      187.03      259.90     57.52 o
  -5  -5   5       85.57      105.28     28.02 o
  -4  -5   5      400.73      431.37     43.32 o
  -3  -5   5      616.10      619.27     47.41 o
  -2  -5   5     1453.13     1443.19     93.47 o
  -1  -5   5     2059.79     1939.47     56.98 o
   0  -5   5       16.34       -5.82     14.91 o
   1  -5   5       56.84       29.33     13.77 o
   2  -5   5      759.10      762.95     39.72 o
   3  -5   5      856.22      738.85     30.26 o
   4  -5   5     1029.97     1006.57     79.04 o
   5  -5   5      684.75      604.96     87.31 o
   6  -5   5      529.54      583.64     97.65 o
   7  -5   5      413.89      402.51     86.62 o
  -7  -4   5      208.17      278.84     82.67 o
  -6  -4   5      232.11      256.96     38.74 o
  -5  -4   5      216.29      254.09     36.53 o
  -4  -4   5      331.43      358.07     39.77 o
  -3  -4   5      426.82      474.79     42.51 o
  -2  -4   5     1562.13     1509.18     83.50 o
  -1  -4   5     1159.38     1127.62     42.53 o
   0  -4   5     2829.85     2447.07    144.56 o
   1  -4   5      346.14      350.48     32.58 o
   2  -4   5      262.15      232.32     44.87 o
   3  -4   5      129.36      109.47     24.25 o
   4  -4   5      800.08      818.80     91.54 o
   5  -4   5      808.56      792.36    100.10 o
   6  -4   5      716.92      759.04    106.08 o
   7  -4   5      190.68      190.22     58.82 o
  -7  -3   5      252.10      293.12     45.71 o
  -6  -3   5      332.78      358.26     43.98 o
  -5  -3   5      232.65      263.97     36.76 o
  -4  -3   5      640.24      644.88     50.49 o
  -3  -3   5      905.12      937.40     56.91 o
  -2  -3   5      596.08      601.59     51.75 o
  -1  -3   5      737.90      687.34     38.55 o
   0  -3   5     2743.38     2555.79    131.65 o
   1  -3   5     1817.37     1428.31    128.12 o
   2  -3   5     4085.49     4062.05    170.71 o
   3  -3   5      686.08      529.18    106.25 o
   4  -3   5       67.84       45.20     12.28 o
   5  -3   5      244.47      230.30     62.35 o
   6  -3   5      166.26      137.24     45.74 o
   7  -3   5      134.53       64.27     50.39 o
  -7  -2   5      347.31      304.21     72.06 o
  -6  -2   5      178.57      198.71     34.90 o
  -5  -2   5      259.95      277.03     37.94 o
  -4  -2   5     2254.60     2187.93     87.66 o
  -3  -2   5      661.59      683.09     47.78 o
  -2  -2   5      628.60      639.16     33.24 o
  -1  -2   5     1158.32     1110.05     36.55 o
   0  -2   5       72.69       75.18     12.52 o
   1  -2   5     1165.63     1077.52     68.73 o
   2  -2   5     6119.77     6301.65    203.93 o
   3  -2   5      189.83      137.65     15.65 o
   4  -2   5     2076.95     1926.98    191.46 o
   5  -2   5      483.84      473.81     77.14 o
   6  -2   5       90.74      123.06     55.62 o
   7  -2   5      286.97      383.31     87.10 o
  -7  -1   5      443.94      506.89     95.04 o
  -6  -1   5      195.21      244.06     46.21 o
  -5  -1   5      747.69      707.73     65.41 o
  -4  -1   5     1256.49     1236.43     65.28 o
  -3  -1   5      584.89      605.68     43.82 o
  -2  -1   5     4313.82     4168.26     73.71 o
  -1  -1   5     1081.55     1036.88     34.08 o
   0  -1   5     1129.45     1173.34     55.16 o
   1  -1   5       69.95      100.90     36.75 o
   2  -1   5     1906.93     1862.65    108.15 o
   3  -1   5      203.59      177.14     25.07 o
   4  -1   5     4742.49     4321.99    300.49 o
   5  -1   5      362.14      443.18     77.05 o
   6  -1   5      544.48      569.32     92.74 o
   7  -1   5      263.42      350.84     85.26 o
   8  -1   5       98.69       65.59     54.72 o
  -7   0   5       26.80       53.02     48.37 o
  -6   0   5      344.96      350.91     77.52 o
  -5   0   5      735.84      778.53     68.44 o
  -4   0   5      100.26      115.18     28.00 o
  -3   0   5      963.99     1013.22     64.51 o
  -2   0   5     3999.72     4083.40    115.21 o
  -1   0   5      709.61      768.97     42.89 o
   0   0   5     4449.98     4844.65    131.33 o
   1   0   5      153.84      120.74     35.62 o
   2   0   5      257.20      217.40     42.20 o
   3   0   5      278.15      263.68     26.85 o
   4   0   5     1533.73     1567.42    119.94 o
   5   0   5      132.46      158.60     53.16 o
   6   0   5     1163.75     1325.46    141.66 o
   7   0   5      179.95      173.72     58.48 o
   8   0   5      258.78      337.56     94.04 o
  -7   1   5      133.22      153.54     54.69 o
  -6   1   5      436.42      432.54     82.00 o
  -5   1   5      490.32      475.82     83.07 o
  -4   1   5      937.67      987.54     69.24 o
  -3   1   5      884.22      933.08     59.15 o
  -2   1   5     1014.89      813.80     83.77 o
  -1   1   5       23.18       27.75     12.24 o
   0   1   5     1857.40     1738.23     79.84 o
   1   1   5      508.92      575.70     41.04 o
   2   1   5     8215.42     7924.10    209.34 o
   3   1   5       73.28       92.92     19.54 o
   4   1   5       94.33       75.48     36.16 o
   5   1   5      612.84      584.81     87.33 o
   6   1   5      727.73      870.14    114.33 o
   7   1   5      108.91      149.62     64.61 o
   8   1   5      511.42      609.47    114.30 o
  -7   2   5      473.19      555.74     71.90 o
  -6   2   5      360.71      370.30     75.42 o
  -5   2   5      140.87      152.74     53.07 o
  -4   2   5     2223.55     2207.43    158.87 o
  -3   2   5      171.89      185.96     27.97 o
  -2   2   5      837.83      799.04     48.27 o
  -1   2   5     2074.92     2228.50     40.38 o
   0   2   5     6247.86     6164.06     94.27 o
   1   2   5      214.39      359.24     30.69 o
   2   2   5     7445.14     7097.26    195.11 o
   3   2   5       96.07      106.95     32.35 o
   4   2   5     2680.55     2638.12    155.35 o
   5   2   5      149.31      153.99     55.96 o
   6   2   5       10.98       57.99     42.28 o
   7   2   5      520.88      699.02    115.64 o
   8   2   5      466.81      692.49    123.68 o
  -7   3   5      345.91      357.34     60.41 o
  -6   3   5      126.00       93.00     33.79 o
  -5   3   5      742.55      700.10    100.04 o
  -4   3   5     1700.64     1674.75    143.58 o
  -3   3   5      182.84      202.82     50.39 o
  -2   3   5     5071.86     5405.01    208.77 o
  -1   3   5     1774.47     1853.26     52.30 o
   0   3   5        6.89        5.37      8.22 o
   1   3   5      220.67      230.42     16.56 o
   2   3   5     1594.38     1536.60     51.90 o
   3   3   5      234.00      218.37     25.57 o
   4   3   5     3447.96     3573.59    177.59 o
   5   3   5       98.22      137.52     54.10 o
   6   3   5      923.67     1170.91    133.74 o
   7   3   5      275.59      355.40     83.86 o
  -7   4   5      102.98       86.79     60.41 o
  -6   4   5       97.17      103.75     32.30 o
  -5   4   5      956.52      973.31     79.08 o
  -4   4   5      291.13      254.82     62.80 o
  -3   4   5     1000.11     1010.78    101.75 o
  -2   4   5     4358.69     4550.47    199.17 o
  -1   4   5       90.23       99.93     14.02 o
   0   4   5     4290.43     4472.88     80.41 o
   1   4   5       77.92       62.41     19.81 o
   2   4   5      621.88      644.06     39.17 o
   3   4   5       30.72       26.85     18.44 o
   4   4   5     1053.78      919.64    117.20 o
   5   4   5      227.46      335.25     43.71 o
   6   4   5     1384.70     1610.62    152.46 o
   7   4   5       82.90       35.75     44.37 o
  -6   5   5      703.48      670.09    109.36 o
  -5   5   5      347.02      339.79     58.16 o
  -4   5   5      351.79      382.73     63.72 o
  -3   5   5     2362.99     2410.80     96.47 o
  -2   5   5      581.14      596.45     38.09 o
  -1   5   5      984.53     1010.28     53.09 o
   0   5   5     3600.64     3979.38     86.88 o
   1   5   5      701.90      594.97     46.00 o
   2   5   5     3630.12     3550.32    127.73 o
   3   5   5      214.81      154.91     50.22 o
   4   5   5       10.76      -14.80     18.58 o
   5   5   5      194.17      199.41     34.36 o
   6   5   5      380.90      557.81     97.38 o
   7   5   5      209.16      242.33     73.47 o
  -6   6   5      309.85      264.00     76.34 o
  -5   6   5      154.12      128.67     53.39 o
  -4   6   5     1463.28     1432.18    142.31 o
  -3   6   5       25.63       26.93     27.65 o
  -2   6   5      295.03      351.66     46.77 o
  -1   6   5      766.34      868.13     65.69 o
   0   6   5      616.47      738.93     45.87 o
   1   6   5      359.10      372.01     30.75 o
   2   6   5     4143.29     4485.87    127.04 o
   3   6   5      359.12      413.49     43.71 o
   4   6   5      985.65      990.40     75.32 o
   5   6   5       36.26        3.62     21.28 o
   6   6   5       39.16       61.52     38.67 o
   7   6   5      231.12      236.65     58.11 o
  -5   7   5      809.34      850.98    123.07 o
  -4   7   5      435.91      479.70     86.81 o
  -3   7   5      262.38      235.89     44.92 o
  -2   7   5     1011.23     1184.97     86.52 o
  -1   7   5      183.61      208.15     30.37 o
   0   7   5      137.61      152.02     24.37 o
   1   7   5       75.56       74.12     12.00 o
   2   7   5      434.60      494.18     45.37 o
   3   7   5      323.23      342.49     41.36 o
   4   7   5     1152.75     1227.04     82.95 o
   5   7   5      247.84      356.07     53.85 o
   6   7   5      113.24      220.19     85.81 o
  -5   8   5      360.43      353.88     85.54 o
  -4   8   5      112.29      137.23     41.67 o
  -3   8   5      624.26      677.06     74.51 o
  -2   8   5     1086.66     1104.89     86.02 o
  -1   8   5      757.81      772.27     55.88 o
   0   8   5     1702.98     1923.57     80.27 o
   1   8   5      141.96      149.37     57.30 o
   2   8   5      151.71      181.35     62.57 o
   3   8   5      247.15      271.52     74.53 o
   4   8   5      478.06      495.20    101.98 o
   5   8   5      523.81      552.20    111.19 o
  -4   9   5      146.90      161.98     55.04 o
  -3   9   5      250.85      226.25     49.63 o
  -2   9   5      263.95      296.14     51.14 o
  -1   9   5      283.56      305.25     52.99 o
   0   9   5      749.44      741.42    109.32 o
   1   9   5      380.36      363.98     83.15 o
   2   9   5      905.45      826.30    120.24 o
   3   9   5       89.90       81.99     58.73 o
   4   9   5        8.27      -55.97     58.77 o
   5   9   5      325.12      232.24     85.22 o
  -3  10   5       79.97      203.72     83.90 o
  -2  10   5      249.53      214.87     77.81 o
  -1  10   5      226.90      245.98     77.49 o
   0  10   5      129.96      139.64     59.42 o
   1  10   5      452.75      450.05     96.00 o
   2  10   5      353.61      399.61     93.44 o
   3  10   5      185.18      173.59     69.24 o
   4  10   5      257.76      197.61     82.55 o
   0  11   5       56.77       65.30     49.07 o
   1  11   5       35.87       43.63     42.28 o
   2  11   5       21.89       19.04     51.53 o
  -2 -10   6       39.72        4.60     34.65 o
  -1 -10   6      214.84      196.39     55.18 o
   0 -10   6       29.67       71.43     39.46 o
   1 -10   6      235.74      297.13     65.04 o
   2 -10   6       43.07       77.06     47.04 o
  -3  -9   6       79.21       73.06     35.65 o
  -2  -9   6       47.99       21.66     24.78 o
  -1  -9   6       64.45       60.14     26.98 o
   0  -9   6      366.95      454.54     84.91 o
   1  -9   6      460.96      525.42     79.92 o
   2  -9   6       60.58      121.83     52.85 o
   3  -9   6      583.00      447.91    116.40 o
   4  -9   6       38.55       17.75     44.42 o
  -4  -8   6      125.79      195.13     52.01 o
  -3  -8   6      289.44      342.69     55.76 o
  -2  -8   6      120.63      130.19     50.98 o
  -1  -8   6      116.38      108.92     37.91 o
   0  -8   6       47.10       24.82     32.86 o
   1  -8   6      248.93      257.94     39.85 o
   2  -8   6      273.97      264.37     42.47 o
   3  -8   6      539.07      580.41    112.01 o
   4  -8   6      248.57      250.17     87.01 o
   5  -8   6      389.72      360.80    101.51 o
  -5  -7   6       70.13      114.26     43.54 o
  -4  -7   6      121.89      170.61     50.72 o
  -3  -7   6      489.05      589.86     67.92 o
  -2  -7   6      319.59      305.79     46.42 o
  -1  -7   6      866.99      881.92     71.21 o
   0  -7   6      234.06      169.37     22.84 o
   1  -7   6       92.77       75.35     17.23 o
   2  -7   6      190.12       36.46     57.97 o
   3  -7   6      342.37      332.16     57.19 o
   4  -7   6      298.05      306.23     56.24 o
   5  -7   6      726.27      742.79    107.72 o
   6  -7   6      222.72      213.33     69.40 o
  -5  -6   6      423.45      521.44     71.38 o
  -4  -6   6      212.43      269.39     37.91 o
  -3  -6   6      206.28      252.00     34.57 o
  -2  -6   6      164.61      161.09     36.74 o
  -1  -6   6     1028.58      968.87     92.61 o
   0  -6   6     1199.57     1167.07     82.23 o
   1  -6   6      797.97      735.66     41.89 o
   2  -6   6      223.12      190.88     23.19 o
   3  -6   6       34.26        2.64     25.18 o
   4  -6   6      154.24      178.73     42.01 o
   5  -6   6      331.57      365.18     75.19 o
   6  -6   6      166.93      241.76     66.99 o
  -6  -5   6       59.94      106.82     70.76 o
  -5  -5   6      489.85      519.86     50.81 o
  -4  -5   6      568.03      627.80     73.35 o
  -3  -5   6      288.77      296.90     36.22 o
  -2  -5   6      232.37      324.17     46.93 o
  -1  -5   6      255.60      216.39     35.04 o
   0  -5   6      602.96      491.17     58.69 o
   1  -5   6     2278.26     2238.53    105.83 o
   2  -5   6     1854.80     1937.31    110.84 o
   3  -5   6      601.73      636.46     64.79 o
   4  -5   6      219.31      207.26     42.76 o
   5  -5   6      188.52      221.19     59.42 o
   6  -5   6       74.42       88.23     44.57 o
   7  -5   6       90.14       31.70     37.59 o
  -6  -4   6       85.40       70.15     27.56 o
  -5  -4   6      432.65      444.42     49.16 o
  -4  -4   6      354.11      386.95     42.61 o
  -3  -4   6      839.58      832.13     55.93 o
  -2  -4   6     1314.77     1255.45     79.21 o
  -1  -4   6      200.07      219.64     21.32 o
   0  -4   6      121.62      110.01     16.34 o
   1  -4   6      484.94      413.58     63.31 o
   2  -4   6     1964.78     1972.74    106.71 o
   3  -4   6     1474.64     1496.35     93.09 o
   4  -4   6     1287.41     1369.48    119.61 o
   5  -4   6      951.48      886.84    105.83 o
   6  -4   6      174.59      120.21     52.64 o
   7  -4   6      200.08      156.57     61.84 o
  -6  -3   6       83.59       93.16     26.97 o
  -5  -3   6      406.37      372.67     44.36 o
  -4  -3   6      480.75      514.44     48.56 o
  -3  -3   6      596.40      610.45     47.95 o
  -2  -3   6     2489.84     2365.63    246.33 o
  -1  -3   6     1278.80     1170.62     70.78 o
   0  -3   6      649.81      674.57     41.57 o
   1  -3   6      315.50      251.30     28.58 o
   2  -3   6      612.11      573.20     73.51 o
   3  -3   6     1205.40     1240.43     82.80 o
   4  -3   6      991.28      965.95     97.91 o
   5  -3   6      296.14      354.29     71.94 o
   6  -3   6     1004.31      953.93    120.17 o
   7  -3   6      299.30      292.48     78.71 o
  -7  -2   6       89.99      101.30     35.93 o
  -6  -2   6      218.90      271.29     46.30 o
  -5  -2   6      208.95      205.38     33.98 o
  -4  -2   6      539.92      517.98     47.05 o
  -3  -2   6      774.51      831.92     53.87 o
  -2  -2   6     2100.13     2032.12     69.21 o
  -1  -2   6      730.41      636.88     29.67 o
   0  -2   6     4690.17     5598.59    165.80 o
   1  -2   6      925.83      931.22     56.01 o
   2  -2   6      749.67      764.81     80.86 o
   3  -2   6       39.65       47.08     34.55 o
   4  -2   6      126.40      104.54     18.18 o
   5  -2   6      536.72      531.49     81.25 o
   6  -2   6     1498.36     1598.91    154.52 o
   7  -2   6      187.24      188.00     67.58 o
  -7  -1   6       81.21       55.79     41.94 o
  -6  -1   6      282.99      338.57     54.45 o
  -5  -1   6      129.96      134.03     35.26 o
  -4  -1   6     1217.88     1164.70     80.81 o
  -3  -1   6      603.23      663.18     58.80 o
  -2  -1   6      486.40      516.63     31.49 o
  -1  -1   6      915.73      885.34     40.49 o
   0  -1   6     6100.82     6735.24    161.99 o
   1  -1   6     1551.93     1676.41    124.98 o
   2  -1   6     4846.79     4719.71    191.89 o
   3  -1   6      891.50      859.68     86.39 o
   4  -1   6      576.08      522.53     56.06 o
   5  -1   6      399.17      472.50     80.08 o
   6  -1   6      235.56      268.28     65.06 o
   7  -1   6       94.39       99.55     58.07 o
  -7   0   6      316.09      321.81     81.11 o
  -6   0   6      183.23      220.73     64.22 o
  -5   0   6      155.52      184.16     44.15 o
  -4   0   6     1967.04     1984.96    103.13 o
  -3   0   6      405.19      457.59     48.49 o
  -2   0   6     2164.22     2146.77     65.54 o
  -1   0   6     1228.51     1188.68     75.24 o
   0   0   6      272.77      332.53     33.08 o
   1   0   6      309.22      194.56     92.15 o
   2   0   6     4646.27     4016.37    409.05 o
   3   0   6      741.29      716.65     77.90 o
   4   0   6     2551.39     2126.67    227.16 o
   5   0   6      143.86      166.14     54.31 o
   6   0   6      345.51      388.13     79.60 o
   7   0   6      176.95      221.69     69.57 o
   8   0   6      166.78      231.72     76.73 o
  -7   1   6      295.87      356.60     86.01 o
  -6   1   6       79.59       61.64     40.29 o
  -5   1   6     1449.37     1454.63     95.77 o
  -4   1   6     1369.48     1434.33     84.71 o
  -3   1   6      707.29      599.63     77.43 o
  -2   1   6     3240.04     3293.24    106.58 o
  -1   1   6       93.44       53.62     17.78 o
   0   1   6     2775.70     3056.68     83.69 o
   1   1   6      307.25      343.51     29.10 o
   2   1   6      719.67      822.92     80.99 o
   3   1   6       19.19       -8.32     22.53 o
   4   1   6     3233.66     3436.46    181.33 o
   5   1   6       52.67      108.82     49.56 o
   6   1   6     1346.15     1498.74    148.47 o
   7   1   6      113.79       82.96     56.42 o
  -7   2   6       59.42       66.51     50.34 o
  -6   2   6      342.32      388.35     86.10 o
  -5   2   6      276.73      328.14     72.11 o
  -4   2   6       66.51       63.20     39.24 o
  -3   2   6      486.36      489.63     45.02 o
  -2   2   6     1360.86     1407.81     65.39 o
  -1   2   6      348.76      342.56     22.94 o
   0   2   6    14396.51    14396.77    318.56 o
   1   2   6      640.14      632.96     36.17 o
   2   2   6      944.69      884.14     79.52 o
   3   2   6        1.02        6.87     21.12 o
   4   2   6      995.86     1003.26     96.90 o
   5   2   6      178.72      202.16     54.13 o
   6   2   6     1136.72     1398.77    141.99 o
   7   2   6       19.96       36.52     44.90 o
  -7   3   6      462.63      447.87     66.93 o
  -6   3   6      537.07      435.79     91.01 o
  -5   3   6      271.77      242.47     66.53 o
  -4   3   6      628.60      690.85     96.13 o
  -3   3   6      783.63      892.26     98.83 o
  -2   3   6      210.77      204.06     46.77 o
  -1   3   6      413.10      420.32     20.66 o
   0   3   6     2018.21     1639.11     84.25 o
   1   3   6      302.75      292.64     25.72 o
   2   3   6     5985.63     5954.72    197.47 o
   3   3   6        4.32       -6.34     28.64 o
   4   3   6      188.28      281.96     56.61 o
   5   3   6      360.89      407.82     74.79 o
   6   3   6      445.31      521.62     90.22 o
   7   3   6      111.53      114.98     54.87 o
  -6   4   6      243.04      201.64     42.33 o
  -5   4   6      142.27      131.12     52.12 o
  -4   4   6     1109.59     1089.11    120.92 o
  -3   4   6      146.69      196.23     51.20 o
  -2   4   6     1922.22     2062.50    139.61 o
  -1   4   6      129.75      127.86     16.34 o
   0   4   6      596.69      563.53     28.49 o
   1   4   6      751.55      721.86     27.36 o
   2   4   6     4238.74     4461.71    106.09 o
   3   4   6      180.25      154.25     37.65 o
   4   4   6     2139.02     2115.66    106.54 o
   5   4   6       38.37       64.88     25.52 o
   6   4   6       20.06       92.57     48.22 o
   7   4   6      219.82      306.90     76.20 o
  -6   5   6        9.40       11.48     40.45 o
  -5   5   6      646.84      645.27    103.96 o
  -4   5   6      609.86      588.76     57.28 o
  -3   5   6       80.66       43.76     30.75 o
  -2   5   6     2453.46     2291.15    262.43 o
  -1   5   6       45.20       24.97     13.39 o
   0   5   6     1192.01     1233.81     54.62 o
   1   5   6      134.24       76.72     23.89 o
   2   5   6      522.99      525.45     50.62 o
   3   5   6      518.68      591.17     68.63 o
   4   5   6     1424.33     1543.63    119.78 o
   5   5   6      373.77      373.73     48.37 o
   6   5   6      769.95      849.41    113.11 o
   7   5   6      174.40      185.59     62.92 o
  -6   6   6      104.07      164.45     66.21 o
  -5   6   6      445.13      421.24     88.82 o
  -4   6   6       55.88       25.65     35.20 o
  -3   6   6      589.22      689.48     95.81 o
  -2   6   6     2025.31     2143.41    113.29 o
  -1   6   6      371.01      432.05     53.61 o
   0   6   6     3120.03     3336.17     78.02 o
   1   6   6       89.63      116.04     23.68 o
   2   6   6      777.95      721.15     58.77 o
   3   6   6      196.51      246.31     37.78 o
   4   6   6      183.98      190.83     45.56 o
   5   6   6      370.32      389.73     70.44 o
   6   6   6      919.43     1069.04    124.91 o
  -5   7   6       30.14       73.15     48.11 o
  -4   7   6      530.24      493.29     92.74 o
  -3   7   6      752.65      761.78     78.50 o
  -2   7   6       77.97       99.25     31.34 o
  -1   7   6      479.52      461.51     42.63 o
   0   7   6     2065.91     2244.90     86.30 o
   1   7   6      260.90      247.46     32.33 o
   2   7   6     1051.93     1090.64     92.61 o
   3   7   6      124.32      122.73     29.98 o
   4   7   6       58.44      110.34     30.56 o
   5   7   6      115.10      120.79     65.91 o
   6   7   6      216.34      163.93     73.01 o
  -5   8   6      135.84      139.26     60.84 o
  -4   8   6      556.11      564.95     74.54 o
  -3   8   6       59.16       47.06     26.35 o
  -2   8   6      404.93      479.37     61.92 o
  -1   8   6      212.83      194.81     31.93 o
   0   8   6       47.23       47.65     19.94 o
   1   8   6      442.10      399.74     81.28 o
   2   8   6     1068.43     1113.53    134.42 o
   3   8   6      384.24      437.75     94.40 o
   4   8   6      743.61      812.12    129.27 o
   5   8   6      157.20      251.74     83.99 o
  -4   9   6      132.21      130.20     42.04 o
  -3   9   6      296.68      308.85     56.66 o
  -2   9   6      446.44      484.44     61.88 o
  -1   9   6      149.83      142.66     41.55 o
   0   9   6      286.85      345.93     75.54 o
   1   9   6       17.15      -36.55     43.32 o
   2   9   6      227.28      245.45     66.19 o
   3   9   6      271.10      310.74     78.55 o
   4   9   6      324.69      256.22     85.27 o
  -3  10   6      330.87      327.35    102.70 o
  -2  10   6       79.61       39.03     46.73 o
  -1  10   6      532.13      546.32     75.26 o
   0  10   6     1286.82     1310.71    151.95 o
   1  10   6      102.75       90.27     53.36 o
   2  10   6       61.27       69.27     50.51 o
   3  10   6       15.67       68.17     56.10 o
   0  11   6       93.37       66.00     53.69 o
   1  11   6      246.14      248.02     77.86 o
  -1 -10   7       90.48       96.15     44.76 o
   0 -10   7       13.24       -4.35     37.66 o
   1 -10   7        9.05       26.01     42.90 o
  -3  -9   7      209.77      277.93     55.33 o
  -2  -9   7       16.32        8.99     55.95 o
  -1  -9   7      719.26      794.53    144.33 o
   0  -9   7       11.47       -2.56     35.15 o
   1  -9   7      350.58      352.75     68.01 o
   2  -9   7       42.66       41.38     51.78 o
   3  -9   7      152.46      114.78     51.63 o
  -4  -8   7       43.92      109.27     46.17 o
  -3  -8   7       29.97       54.87     30.93 o
  -2  -8   7       62.09       76.68     68.33 o
  -1  -8   7      407.70      478.76     50.95 o
   0  -8   7       46.25       24.42     23.71 o
   1  -8   7      676.42      647.28     63.19 o
   2  -8   7       78.64       58.04     46.76 o
   3  -8   7      112.08       86.80     51.26 o
   4  -8   7       79.22       30.82     59.23 o
  -4  -7   7       21.92       71.57     49.43 o
  -3  -7   7      446.95      481.61     63.07 o
  -2  -7   7       68.55       96.87     44.56 o
  -1  -7   7       65.45       81.88     26.94 o
   0  -7   7      254.21      280.18     30.50 o
   1  -7   7      721.75      807.77     90.94 o
   2  -7   7      542.77      340.70     47.81 o
   3  -7   7     1050.51     1105.03    100.76 o
   4  -7   7      100.55       91.79     66.89 o
   5  -7   7      165.29      179.51     60.55 o
  -5  -6   7       79.07       88.98     45.24 o
  -4  -6   7      117.03      107.91     27.65 o
  -3  -6   7      718.81      699.06     93.86 o
  -2  -6   7      346.01      372.31     98.70 o
  -1  -6   7      465.54      480.29     41.10 o
   0  -6   7      161.88      201.69     26.91 o
   1  -6   7       59.60       99.35     18.16 o
   2  -6   7      109.42       18.79     56.68 o
   3  -6   7     1267.80     1411.00    106.61 o
   4  -6   7      396.48      399.43     61.11 o
   5  -6   7      438.23      495.72     89.26 o
   6  -6   7      150.98      223.17     71.76 o
  -6  -5   7      165.58      176.25     50.82 o
  -5  -5   7       94.93       67.89     26.95 o
  -4  -5   7      109.40      101.29     32.60 o
  -3  -5   7      605.55      590.10     61.55 o
  -2  -5   7      341.15      351.03     48.45 o
  -1  -5   7     1240.39     1169.20     48.50 o
   0  -5   7      698.32      684.35     42.66 o
   1  -5   7      509.78      551.72     33.79 o
   2  -5   7       18.31       -2.32     50.46 o
   3  -5   7      119.40      157.90     39.57 o
   4  -5   7      364.77      457.71     62.12 o
   5  -5   7      365.30      431.55     81.84 o
   6  -5   7      370.80      391.33     83.06 o
  -6  -4   7      186.38      186.52     38.05 o
  -5  -4   7      171.02      198.91     35.07 o
  -4  -4   7       78.15      122.03     27.23 o
  -3  -4   7      303.00      277.99     36.93 o
  -2  -4   7      209.81      179.81     33.57 o
  -1  -4   7      960.14      887.96     40.44 o
   0  -4   7     1496.33     1495.36     59.99 o
   1  -4   7     1272.44     1024.51     71.11 o
   2  -4   7     1316.75     1325.58     93.11 o
   3  -4   7      432.33      404.36     56.98 o
   4  -4   7      321.38      330.53     65.35 o
   5  -4   7      190.17      177.10     60.05 o
   6  -4   7      458.56      508.91     94.45 o
   7  -4   7      143.71      206.90     74.65 o
  -6  -3   7      210.51      138.71     40.45 o
  -5  -3   7      214.09      230.77     38.37 o
  -4  -3   7      422.51      415.61     48.34 o
  -3  -3   7     1072.80     1032.25     63.43 o
  -2  -3   7      150.25      107.81     38.20 o
  -1  -3   7      327.19      289.24     24.25 o
   0  -3   7     1027.63     1137.38     69.18 o
   1  -3   7     1318.83      691.20     77.70 o
   2  -3   7     2947.77     3175.38    192.00 o
   3  -3   7      995.48     1019.68     80.79 o
   4  -3   7      576.29      562.61     80.85 o
   5  -3   7       15.21       13.02     35.06 o
   6  -3   7       59.86       54.87     39.21 o
   7  -3   7      322.13      330.16     85.15 o
  -6  -2   7      224.91      247.32     49.23 o
  -5  -2   7      252.89      280.05     52.06 o
  -4  -2   7      355.89      410.54     54.21 o
  -3  -2   7     1692.44     1658.35     79.03 o
  -2  -2   7      675.99      646.94     49.28 o
  -1  -2   7      309.81      303.60     32.33 o
   0  -2   7      408.28      506.55     59.76 o
   1  -2   7      172.20       76.99     19.02 o
   2  -2   7     2723.02     2829.56    170.83 o
   3  -2   7      957.35      867.35     96.56 o
   4  -2   7     2838.73     2691.73    167.15 o
   5  -2   7      453.62      405.98     74.11 o
   6  -2   7      162.01      190.31     62.57 o
   7  -2   7      233.73      241.21     71.08 o
  -7  -1   7       86.47       76.54     51.43 o
  -6  -1   7      149.50      130.60     39.66 o
  -5  -1   7     1262.62     1233.29     92.16 o
  -4  -1   7      395.33      380.80     50.22 o
  -3  -1   7      137.93      186.93     36.76 o
  -2  -1   7     1108.77     1015.05     41.16 o
  -1  -1   7     1033.27      904.47     52.54 o
   0  -1   7     2023.18     2277.02    109.47 o
   1  -1   7      165.67      136.54     47.74 o
   2  -1   7      156.14      159.78     23.10 o
   3  -1   7      372.05      377.91     67.30 o
   4  -1   7     1882.33     1845.20    137.75 o
   5  -1   7      224.51      251.27     60.78 o
   6  -1   7     1053.53     1092.29    130.19 o
   7  -1   7      190.89      214.16     64.71 o
  -7   0   7       16.06       57.45     47.04 o
  -6   0   7      335.24      359.71     57.01 o
  -5   0   7      364.42      369.58     52.15 o
  -4   0   7      150.53      185.69     36.82 o
  -3   0   7     1096.81     1141.11     54.49 o
  -2   0   7     1668.48     1447.83     61.43 o
  -1   0   7      361.09      315.22     29.52 o
   0   0   7     7217.54     8136.87    144.78 o
   1   0   7      668.88      393.47    129.33 o
   2   0   7     2567.86     2347.50    268.35 o
   3   0   7       83.57      100.98     42.34 o
   4   0   7       17.05        4.13     30.71 o
   5   0   7      130.84      112.90     48.13 o
   6   0   7      846.89      986.09    120.85 o
   7   0   7      119.49      207.84     73.39 o
  -7   1   7      251.99      267.87     78.65 o
  -6   1   7      382.23      339.85     77.61 o
  -5   1   7       71.60       55.57     29.39 o
  -4   1   7      698.08      663.98     63.52 o
  -3   1   7     1422.35     1454.29     81.95 o
  -2   1   7       28.46       39.07     12.32 o
  -1   1   7      817.62      746.42     51.07 o
   0   1   7     1767.46     1786.16    116.66 o
   1   1   7      547.15      470.43     48.62 o
   2   1   7     4305.71     4401.46    191.96 o
   3   1   7      344.63      358.34     63.31 o
   4   1   7     1216.71     1358.19    120.16 o
   5   1   7      376.46      383.72     74.01 o
   6   1   7      173.57      113.86     51.30 o
   7   1   7      243.20      366.49     91.57 o
  -6   2   7      187.85      196.12     65.36 o
  -5   2   7      516.71      560.80     98.78 o
  -4   2   7     1504.58     1405.09     86.50 o
  -3   2   7       91.80      104.32     26.87 o
  -2   2   7     2907.77     2915.27     99.49 o
  -1   2   7      652.59      609.27     36.67 o
   0   2   7      169.48      186.10     28.66 o
   1   2   7       75.51       89.18     22.40 o
   2   2   7     1301.24     1294.77    105.66 o
   3   2   7       66.16      120.16     43.54 o
   4   2   7     3386.09     3323.66    180.64 o
   5   2   7       71.08       72.19     43.36 o
   6   2   7      302.71      279.16     67.54 o
   7   2   7      219.94      262.10     75.29 o
  -6   3   7       84.19       45.40     47.11 o
  -5   3   7     1021.49     1078.55    133.97 o
  -4   3   7     1062.27     1012.16    120.32 o
  -3   3   7     1293.63     1175.87    118.67 o
  -2   3   7     2491.97     2520.43     87.62 o
  -1   3   7       59.31       64.83      9.87 o
   0   3   7     2453.06     2267.98     59.92 o
   1   3   7       65.16       46.47     25.01 o
   2   3   7      155.15      140.23     44.33 o
   3   3   7      132.78      147.99     42.51 o
   4   3   7     2015.78     1597.04    143.69 o
   5   3   7        1.24       -8.61     27.62 o
   6   3   7     1344.58     1613.08    154.91 o
   7   3   7       31.41       12.51     37.99 o
  -6   4   7      224.55      190.81     43.80 o
  -5   4   7      348.17      343.84     81.21 o
  -4   4   7       35.20       63.09     46.72 o
  -3   4   7     1380.64     1382.78    132.32 o
  -2   4   7      843.76      815.30     95.25 o
  -1   4   7       34.31       24.14      9.50 o
   0   4   7     5062.76     4866.56     87.73 o
   1   4   7        5.63        3.19      6.46 o
   2   4   7     2325.59     2514.22    101.74 o
   3   4   7       11.58       56.72     33.83 o
   4   4   7      233.30      211.66     51.72 o
   5   4   7      189.14      204.24     60.21 o
   6   4   7      830.78      946.77    116.60 o
   7   4   7       81.46       67.62     45.49 o
  -6   5   7      555.80      426.81     97.24 o
  -5   5   7       46.13       90.22     48.72 o
  -4   5   7      468.32      455.74     85.96 o
  -3   5   7      690.48      673.17     93.63 o
  -2   5   7       68.13       30.95     33.05 o
  -1   5   7      497.15      377.20     66.07 o
   0   5   7     1561.70     1235.14    119.14 o
   1   5   7       43.36       59.73     15.17 o
   2   5   7     2900.65     2966.85    334.47 o
   3   5   7      147.75       76.53     30.83 o
   4   5   7      531.32      541.94     74.36 o
   5   5   7       71.85       30.99     33.64 o
   6   5   7       87.32       92.08     45.00 o
   7   5   7      305.97      316.11     83.93 o
  -5   6   7      313.24      301.87     80.45 o
  -4   6   7      555.99      510.80     90.94 o
  -3   6   7      103.66       95.06     43.53 o
  -2   6   7     1013.99     1083.75     85.17 o
  -1   6   7      275.43      286.94     42.01 o
   0   6   7      345.36      370.02     29.27 o
   1   6   7      173.52      197.93     24.56 o
   2   6   7     1981.96     1846.83    168.30 o
   3   6   7      198.79      195.66     43.71 o
   4   6   7     1921.37     2083.41    140.67 o
   5   6   7       24.18       37.37     28.96 o
   6   6   7       41.93        9.20     35.42 o
  -5   7   7      837.43      808.41    123.02 o
  -4   7   7      396.42      355.46     79.97 o
  -3   7   7      546.24      530.59     65.48 o
  -2   7   7     1058.62     1113.97     89.81 o
  -1   7   7        8.44       42.92     19.56 o
   0   7   7     1217.37     1264.47     67.71 o
   1   7   7       71.75       79.86     22.13 o
   2   7   7       40.50       42.26     46.77 o
   3   7   7      111.13       92.75     52.32 o
   4   7   7      674.10      780.76    122.05 o
   5   7   7      136.28      273.18     90.59 o
   6   7   7      409.58      510.27    126.40 o
  -4   8   7       26.80       44.51     32.08 o
  -3   8   7      489.65      524.85     70.97 o
  -2   8   7      525.65      596.29     67.44 o
  -1   8   7      230.80      246.75     37.72 o
   0   8   7      850.97      926.46     83.64 o
   1   8   7      136.39      115.51     50.36 o
   2   8   7      548.33      532.38     94.95 o
   3   8   7       34.41       10.19     40.79 o
   4   8   7       63.06       87.97     61.17 o
   5   8   7      135.40      119.78     69.87 o
  -3   9   7      108.58      145.06     43.76 o
  -2   9   7       61.03       78.30     35.73 o
  -1   9   7      219.40      185.59     44.86 o
   0   9   7      164.79      154.16     60.42 o
   1   9   7      230.21      293.10     71.72 o
   2   9   7      690.42      667.21    110.43 o
   3   9   7      109.05      142.20     62.08 o
   4   9   7      194.93      146.01     66.82 o
  -2  10   7      325.06      294.47     90.52 o
  -1  10   7      157.89      130.08     42.83 o
   0  10   7       51.57       11.40     37.68 o
   1  10   7      283.41      270.59     77.74 o
   2  10   7      103.40      112.00     60.49 o
   3  10   7      210.28      180.83     68.89 o
  -2  -9   8       51.78       50.11     37.42 o
  -1  -9   8       96.12      141.23     49.01 o
   0  -9   8      183.33      138.67     59.02 o
   1  -9   8      322.62      404.03     79.60 o
   2  -9   8       34.83       64.35     50.49 o
   3  -9   8      427.92      437.05     84.30 o
  -3  -8   8      217.63      227.36     66.85 o
  -2  -8   8        4.83      -14.44     27.76 o
  -1  -8   8      301.83      318.15     64.23 o
   0  -8   8       14.38       13.53     22.86 o
   1  -8   8       17.07       34.21     23.60 o
   2  -8   8       16.92       40.21     28.83 o
   3  -8   8      179.15       70.29    118.22 o
   4  -8   8      180.89      151.39     73.48 o
  -4  -7   8      147.03      191.72     52.95 o
  -3  -7   8       82.59       73.61     49.67 o
  -2  -7   8      211.92      180.58     74.50 o
  -1  -7   8      542.19      612.27     56.60 o
   0  -7   8      173.19      188.14     38.41 o
   1  -7   8      460.22      566.42    128.12 o
   2  -7   8        5.62       17.75     32.08 o
   3  -7   8       15.06      -44.12     44.12 o
   4  -7   8      189.63      178.86     50.16 o
   5  -7   8      407.74      410.73     92.40 o
  -5  -6   8      299.42      372.19     68.14 o
  -4  -6   8      163.28      239.66     39.25 o
  -3  -6   8       77.03       55.54     30.37 o
  -2  -6   8      251.59      190.36    107.39 o
  -1  -6   8      491.89      530.18     43.85 o
   0  -6   8      443.40      426.01     37.46 o
   1  -6   8     1159.43     1341.09     87.95 o
   2  -6   8      386.70      223.70     43.29 o
   3  -6   8      275.94      273.68     57.98 o
   4  -6   8       34.52       80.47     38.29 o
   5  -6   8      111.76       86.57     51.61 o
   6  -6   8       57.46       81.61     54.05 o
  -5  -5   8      264.98      298.36     45.74 o
  -4  -5   8      100.48      140.23     33.43 o
  -3  -5   8      248.88      210.51     33.84 o
  -2  -5   8       77.48       61.67     66.44 o
  -1  -5   8      343.00      314.71     34.32 o
   0  -5   8      323.30      323.01     31.52 o
   1  -5   8      962.78      861.75    117.79 o
   2  -5   8      475.02      367.21     61.86 o
   3  -5   8      824.40      945.66     87.55 o
   4  -5   8      659.40      793.34     82.04 o
   5  -5   8      299.50      377.15     84.05 o
   6  -5   8      136.73       95.88     50.25 o
  -6  -4   8      290.27      273.49     44.47 o
  -5  -4   8      226.93      198.26     38.67 o
  -4  -4   8      172.97      214.97     36.35 o
  -3  -4   8      379.02      345.86     39.97 o
  -2  -4   8     1828.48     1977.59    207.20 o
  -1  -4   8      454.49      486.40     41.73 o
   0  -4   8       37.02       43.53     14.02 o
   1  -4   8      224.22      192.17     24.28 o
   2  -4   8       47.77       48.92     29.30 o
   3  -4   8      641.38      691.42     74.72 o
   4  -4   8      772.32      781.76    105.88 o
   5  -4   8      751.65      730.74    108.81 o
   6  -4   8      402.68      380.35     85.62 o
  -6  -3   8       99.78      127.14     41.95 o
  -5  -3   8      258.64      257.04     51.71 o
  -4  -3   8      283.61      297.31     61.20 o
  -3  -3   8      760.56      667.63     54.87 o
  -2  -3   8     1693.29     1809.96    124.03 o
  -1  -3   8     1753.66     1834.59    107.42 o
   0  -3   8      935.50      977.18     65.95 o
   1  -3   8      776.63      511.23     71.58 o
   2  -3   8       57.74       61.00     31.10 o
   3  -3   8      128.09      134.51     47.78 o
   4  -3   8      219.23      231.42     59.90 o
   5  -3   8      280.89      264.22     66.51 o
   6  -3   8      649.80      594.95    103.09 o
   7  -3   8      459.97      526.83    103.96 o
  -6  -2   8       67.99       90.24     34.99 o
  -5  -2   8      122.48      133.45     40.43 o
  -4  -2   8      925.32      927.42     82.01 o
  -3  -2   8      363.15      405.08     80.48 o
  -2  -2   8      773.56      616.34     83.27 o
  -1  -2   8      542.70      458.40     98.26 o
   0  -2   8     1847.42     2059.28    115.10 o
   1  -2   8     1101.70      796.14     94.63 o
   2  -2   8     1069.23     1071.69     84.57 o
   3  -2   8      554.59      561.95     87.25 o
   4  -2   8      262.70      324.25     66.54 o
   5  -2   8      136.43      162.46     53.76 o
   6  -2   8      337.92      319.98     75.30 o
   7  -2   8      154.37      146.67     57.18 o
  -6  -1   8      138.14      141.03     41.33 o
  -5  -1   8      232.32      235.08     48.14 o
  -4  -1   8      877.89      824.41     74.66 o
  -3  -1   8      183.02      199.70     40.77 o
  -2  -1   8      654.22      598.31     41.34 o
  -1  -1   8      591.81      484.04    101.31 o
   0  -1   8     1420.51     1637.45    100.18 o
   1  -1   8      838.78      475.79     81.31 o
   2  -1   8     1171.58     1083.71     57.01 o
   3  -1   8      255.83      191.18     38.37 o
   4  -1   8     1525.97     1437.84    129.58 o
   5  -1   8      124.16       97.84     50.48 o
   6  -1   8       54.58      -14.07     40.63 o
   7  -1   8      152.48       77.17     45.77 o
  -6   0   8      213.01      202.43     47.04 o
  -5   0   8      197.28      262.60     47.49 o
  -4   0   8      509.27      512.27     57.36 o
  -3   0   8      187.26      175.21     24.21 o
  -2   0   8     2635.10     2243.42     93.03 o
  -1   0   8     1006.87      888.47     73.60 o
   0   0   8      842.98      858.95     53.44 o
   1   0   8       42.72       16.33     16.88 o
   2   0   8     1700.51     1785.83    141.45 o
   3   0   8      258.60      191.09     21.36 o
   4   0   8     2891.33     2725.14    175.31 o
   5   0   8      247.17      263.34     65.35 o
   6   0   8      547.50      533.61     93.51 o
   7   0   8       55.78       -7.28     36.18 o
  -6   1   8      120.96      121.29     57.94 o
  -5   1   8      579.01      581.31     66.36 o
  -4   1   8      372.02      390.54     50.64 o
  -3   1   8      425.16      343.98     71.36 o
  -2   1   8     2388.46     2330.97    115.13 o
  -1   1   8      615.14      438.74     70.04 o
   0   1   8     2166.76     2361.90    175.37 o
   1   1   8      159.79      104.45     20.06 o
   2   1   8       29.75        6.25     30.13 o
   3   1   8      140.62      143.51     51.28 o
   4   1   8     1453.15     1381.36    123.91 o
   5   1   8      539.00      615.05     94.89 o
   6   1   8      951.47      992.88    125.18 o
   7   1   8       11.84        3.93     45.27 o
  -6   2   8      123.60      113.96     57.33 o
  -5   2   8      256.82      206.44     64.72 o
  -4   2   8      450.70      496.34     56.47 o
  -3   2   8      298.28      331.94     41.68 o
  -2   2   8      336.25      374.15     43.64 o
  -1   2   8      463.57      401.39     31.72 o
   0   2   8     3831.65     4103.97    157.44 o
   1   2   8      148.61       82.94     47.05 o
   2   2   8     2788.37     3161.91    183.95 o
   3   2   8       40.92       33.95     27.16 o
   4   2   8      138.60      171.22     53.42 o
   5   2   8        8.34        7.59     32.08 o
   6   2   8      458.24      443.58     86.67 o
   7   2   8       36.98       22.70     41.08 o
  -6   3   8      247.50      215.97     67.56 o
  -5   3   8        9.70        4.54     40.78 o
  -4   3   8      726.10      779.75    112.53 o
  -3   3   8       35.43       35.59     28.56 o
  -2   3   8      285.40      256.61     33.10 o
  -1   3   8     1718.70     1811.79     49.19 o
   0   3   8      454.62      436.68     26.58 o
   1   3   8       80.64       10.93     18.91 o
   2   3   8     3266.40     3680.07    194.71 o
   3   3   8      309.90      351.18     63.00 o
   4   3   8     1311.66     1351.28    121.33 o
   5   3   8      276.90      316.29     66.52 o
   6   3   8       65.30       60.29     43.13 o
   7   3   8       89.60      102.77     55.07 o
  -6   4   8      178.29      121.03     61.38 o
  -5   4   8      406.96      396.92     90.05 o
  -4   4   8      693.77      595.06     99.71 o
  -3   4   8       18.54       31.32     35.29 o
  -2   4   8     3827.55     2866.16    669.80 o
  -1   4   8      215.06      188.57     19.50 o
   0   4   8       14.01        4.61      8.89 o
   1   4   8      766.59      694.91     56.39 o
   2   4   8      798.65      815.08     52.95 o
   3   4   8       99.95      135.90     45.91 o
   4   4   8     1735.32     1818.33    139.15 o
   5   4   8       19.91       -5.13     30.81 o
   6   4   8      284.75      315.01     75.44 o
   7   4   8      130.21      157.52     67.38 o
  -5   5   8      274.10      298.59     81.05 o
  -4   5   8      107.92      148.99     58.48 o
  -3   5   8      647.36      633.16     97.70 o
  -2   5   8     1882.25     1636.16    170.21 o
  -1   5   8       44.40       13.15     21.16 o
   0   5   8      596.96      585.84     43.68 o
   1   5   8      288.10      287.39     34.85 o
   2   5   8       27.29      105.41     47.65 o
   3   5   8       27.55       34.91     35.11 o
   4   5   8      668.00      710.05     89.15 o
   5   5   8      177.52      203.37     58.61 o
   6   5   8      957.88     1086.59    127.77 o
  -5   6   8      182.08      212.05     69.65 o
  -4   6   8      173.60      171.07     63.34 o
  -3   6   8      382.17      423.74     77.56 o
  -2   6   8      434.05      423.84     57.75 o
  -1   6   8      624.20      595.21     62.17 o
   0   6   8     1056.06      997.20     49.16 o
   1   6   8      432.69      431.15     37.21 o
   2   6   8     1467.74     1350.21     63.59 o
   3   6   8        8.86       -8.08     25.62 o
   4   6   8      116.39      185.71     49.13 o
   5   6   8      163.37      246.54     61.56 o
   6   6   8      483.97      582.96     97.80 o
  -5   7   8      169.84      169.22     65.37 o
  -4   7   8      502.92      502.96     96.88 o
  -3   7   8      115.29      102.71     39.14 o
  -2   7   8      131.29      175.10     43.35 o
  -1   7   8      690.85      658.73     52.12 o
   0   7   8     1927.55     2019.14     87.16 o
   1   7   8       84.54       94.27     25.08 o
   2   7   8     1294.89     1263.15    135.18 o
   3   7   8      219.05      265.84     74.86 o
   4   7   8      596.81      660.92    118.41 o
   5   7   8        6.29      118.14     70.68 o
  -4   8   8      226.72      224.36     54.43 o
  -3   8   8       15.29      -26.63     35.13 o
  -2   8   8      588.56      662.00     75.34 o
  -1   8   8      199.49      176.46     32.59 o
   0   8   8       36.61       60.10     30.00 o
   1   8   8       80.05       80.45     39.29 o
   2   8   8      524.97      583.87     98.49 o
   3   8   8       88.88      159.39     62.44 o
   4   8   8      830.05      788.80    127.67 o
   5   8   8      139.39      107.63     66.96 o
  -3   9   8      237.71      189.65     50.57 o
  -2   9   8      433.69      470.79     65.20 o
  -1   9   8      136.00       73.89     31.21 o
   0   9   8      622.14      620.25     75.45 o
   1   9   8       65.63       76.68     48.69 o
   2   9   8       48.58       -7.04     35.05 o
   3   9   8       63.87       58.94     49.08 o
   4   9   8      174.20      142.75     74.13 o
  -2  10   8       48.22        6.45     54.89 o
  -1  10   8      362.62      485.26    114.22 o
   0  10   8      713.09      701.92    113.70 o
   1  10   8      133.85      115.30     61.47 o
   2  10   8      295.83      270.29     83.09 o
  -1  -9   9      289.52      323.60     72.28 o
   0  -9   9       60.34       59.48     38.42 o
   1  -9   9      286.87      251.63     61.91 o
   2  -9   9       28.72       67.89     41.29 o
  -2  -8   9      120.45       83.19     42.00 o
  -1  -8   9      137.57      162.37     52.30 o
   0  -8   9       72.80       72.03     37.19 o
   1  -8   9      595.25      595.00     67.34 o
   2  -8   9        4.35      -35.65    103.76 o
   3  -8   9      235.17      113.51    114.03 o
  -3  -7   9      300.99      302.41     89.89 o
  -2  -7   9      103.88       63.40     42.75 o
  -1  -7   9       85.68      106.64     42.38 o
   0  -7   9       42.29       40.16     35.89 o
   1  -7   9       78.18      102.24     32.85 o
   2  -7   9      189.47      172.74     36.74 o
   3  -7   9      593.53      497.22    217.45 o
   4  -7   9       33.83       87.96     44.81 o
  -4  -6   9      173.99      165.17     47.31 o
  -3  -6   9      299.54      114.15     34.48 o
  -2  -6   9      107.61      132.07     32.62 o
  -1  -6   9      791.78      784.65     53.79 o
   0  -6   9      121.74      124.92     34.61 o
   1  -6   9      105.62      118.91     36.10 o
   2  -6   9      209.74      136.95     32.61 o
   3  -6   9      243.60      283.83     57.72 o
   4  -6   9      248.32      273.00     59.36 o
   5  -6   9      386.89      439.02     96.33 o
  -5  -5   9      125.44      172.95     37.59 o
  -4  -5   9       61.52       35.03     27.01 o
  -3  -5   9      295.12      154.59     38.60 o
  -2  -5   9      238.96      181.89     37.27 o
  -1  -5   9     1008.51     1069.60     84.34 o
   0  -5   9      523.01      517.79     44.55 o
   1  -5   9      721.45      755.54     70.06 o
   2  -5   9       32.43      -48.02     48.02 o
   3  -5   9        9.34       50.07     39.89 o
   4  -5   9       98.78       79.13     47.24 o
   5  -5   9      380.03      451.72     93.19 o
   6  -5   9      138.54      232.39     73.79 o
  -5  -4   9      276.62      283.22     55.60 o
  -4  -4   9       70.40       70.10     29.05 o
  -3  -4   9      155.60      111.70     25.02 o
  -2  -4   9       51.17       22.67     19.39 o
  -1  -4   9       77.91       40.96     24.95 o
   0  -4   9      308.04      388.31     47.75 o
   1  -4   9      560.51      645.81     70.10 o
   2  -4   9     1917.38     1500.73    213.91 o
   3  -4   9      432.51      520.96     68.84 o
   4  -4   9        0.02      -38.92     42.77 o
   5  -4   9       81.71       59.77     45.30 o
   6  -4   9       59.58      134.64     67.07 o
  -5  -3   9       99.52       75.52     35.71 o
  -4  -3   9      338.51      362.13     57.92 o
  -3  -3   9      427.10      363.92     43.70 o
  -2  -3   9      204.39      158.16     59.23 o
  -1  -3   9      116.26      155.83     33.59 o
   0  -3   9      137.39      127.02     30.32 o
   1  -3   9      774.32      572.87     87.22 o
   2  -3   9     1998.12     1975.23    124.55 o
   3  -3   9      960.90      984.86    122.97 o
   4  -3   9      741.93      759.87    107.46 o
   5  -3   9      222.86      269.97     74.90 o
   6  -3   9       43.14       62.11     42.19 o
  -6  -2   9       97.42       84.57     37.00 o
  -5  -2   9      120.98      149.78     42.92 o
  -4  -2   9      238.14      263.02     63.49 o
  -3  -2   9      623.47      643.58     53.57 o
  -2  -2   9      737.77      603.80     68.74 o
  -1  -2   9      387.90      394.05     42.97 o
   0  -2   9     1731.88     1993.83     90.44 o
   1  -2   9       34.28       24.43     26.24 o
   2  -2   9      876.59      934.42     86.75 o
   3  -2   9      961.73     1017.38    118.47 o
   4  -2   9      617.56      605.63     95.80 o
   5  -2   9      551.86      578.95     95.87 o
   6  -2   9      457.41      500.68    100.44 o
   7  -2   9       63.99       71.40     54.01 o
  -6  -1   9      106.79      115.90     41.52 o
  -5  -1   9      387.56      446.37     62.67 o
  -4  -1   9      108.60      162.05     41.87 o
  -3  -1   9      731.47      638.66     94.91 o
  -2  -1   9      593.09      493.14     47.39 o
  -1  -1   9     1153.90     1092.23     83.03 o
   0  -1   9     1117.71     1284.04     92.24 o
   1  -1   9      426.22      268.45     46.28 o
   2  -1   9      595.51      658.66    104.08 o
   3  -1   9      232.66      206.01     28.16 o
   4  -1   9      282.32      339.03     72.31 o
   5  -1   9      457.52      524.68     92.06 o
   6  -1   9      647.53      687.23    109.28 o
   7  -1   9      157.77      182.07     64.16 o
  -6   0   9       69.06       97.01     37.69 o
  -5   0   9      142.13      170.67     44.64 o
  -4   0   9      828.36      791.28     74.86 o
  -3   0   9      690.87      690.70     45.99 o
  -2   0   9      734.58      691.66     41.07 o
  -1   0   9      256.44      266.52     31.71 o
   0   0   9     1551.83     1916.04    104.26 o
   1   0   9      604.49      346.81     65.38 o
   2   0   9     3104.83     3710.76    223.91 o
   3   0   9      237.01      152.38     47.88 o
   4   0   9      134.31      187.19     60.05 o
   5   0   9       22.70       71.35     46.65 o
   6   0   9      228.38      331.69     78.42 o
   7   0   9       96.55      113.74     59.15 o
  -6   1   9      132.49      140.32     62.63 o
  -5   1   9      121.06      179.38     43.04 o
  -4   1   9      712.80      705.75     67.67 o
  -3   1   9      620.25      589.81     72.47 o
  -2   1   9      451.64      422.19     50.49 o
  -1   1   9      225.27      295.98     41.35 o
   0   1   9      632.28      760.18     64.17 o
   1   1   9      513.70      396.82     31.00 o
   2   1   9     3220.16     3831.12    223.99 o
   3   1   9      702.53      690.87     93.21 o
   4   1   9     1140.35     1196.84    125.03 o
   5   1   9      146.36      139.02     56.66 o
   6   1   9       30.75       65.44     47.02 o
   7   1   9      126.38      133.82     60.10 o
  -6   2   9       98.03      132.42     65.61 o
  -5   2   9      526.37      553.15    104.88 o
  -4   2   9      569.52      620.29     63.46 o
  -3   2   9      129.69      159.58     31.46 o
  -2   2   9      913.50      916.25     99.64 o
  -1   2   9      183.02      140.16     22.72 o
   0   2   9      446.40      526.33     48.79 o
   1   2   9       74.80       25.15     17.59 o
   2   2   9      333.49      405.46     78.48 o
   3   2   9      458.59      495.87     79.96 o
   4   2   9     1851.88     1870.08    151.89 o
   5   2   9        4.71      113.06     53.12 o
   6   2   9      613.84      720.76    110.25 o
   7   2   9      134.17       76.92     47.06 o
  -6   3   9       73.38       93.64     54.64 o
  -5   3   9      292.72      286.39     83.92 o
  -4   3   9       91.35       39.06     45.37 o
  -3   3   9      962.93      924.20     67.15 o
  -2   3   9     1268.56     1173.98     65.88 o
  -1   3   9       69.86       46.32     15.79 o
   0   3   9     3812.87     4079.81    101.10 o
   1   3   9      132.30       88.39     28.69 o
   2   3   9      440.23      560.31     89.85 o
   3   3   9       30.38      -34.28     39.58 o
   4   3   9      933.83      989.36    110.70 o
   5   3   9      106.99      124.00     54.32 o
   6   3   9      853.01      890.58    125.43 o
   7   3   9       88.12      147.74     61.50 o
  -5   4   9      165.05      210.26     70.52 o
  -4   4   9      119.93       81.05     52.16 o
  -3   4   9      682.69      691.96    101.13 o
  -2   4   9      162.23      218.04     59.31 o
  -1   4   9      117.60      104.88     13.11 o
   0   4   9     2504.12     2860.30    120.19 o
   1   4   9      124.38      120.08     17.97 o
   2   4   9     4532.17     4944.06    249.14 o
   3   4   9       50.05       20.53     32.91 o
   4   4   9       36.44       75.60     46.58 o
   5   4   9       54.69       33.03     40.64 o
   6   4   9      360.19      533.55     97.59 o
  -5   5   9      105.98      112.89     57.00 o
  -4   5   9      390.06      342.25     83.56 o
  -3   5   9      177.25      178.59     58.44 o
  -2   5   9      227.86      235.83     59.06 o
  -1   5   9      445.10      462.28     43.60 o
   0   5   9      175.24      172.87     23.66 o
   1   5   9       56.04       54.17     20.41 o
   2   5   9     2289.31     2096.99    161.09 o
   3   5   9       54.72       60.81     37.74 o
   4   5   9      898.28      934.77    107.22 o
   5   5   9       27.83       60.67     41.00 o
   6   5   9       56.38       39.78     43.10 o
  -5   6   9      638.34      574.14    110.14 o
  -4   6   9      348.69      272.19     71.93 o
  -3   6   9       17.32        5.98     31.53 o
  -2   6   9      793.88      800.38     79.19 o
  -1   6   9       82.85      100.70     32.63 o
   0   6   9     1162.82     1203.95     56.40 o
   1   6   9      152.93      153.42     24.85 o
   2   6   9      415.61      364.19     66.43 o
   3   6   9       37.68      -27.34     37.81 o
   4   6   9      828.99      953.88    109.35 o
   5   6   9       48.98       81.26     43.44 o
   6   6   9      282.06      295.06     79.38 o
  -4   7   9       36.25       25.17     35.90 o
  -3   7   9      543.37      500.77     68.90 o
  -2   7   9      504.14      487.94     66.52 o
  -1   7   9       27.23       41.89     19.15 o
   0   7   9     1189.88     1186.84     69.19 o
   1   7   9       29.21       10.24     19.11 o
   2   7   9      288.20      193.03     64.41 o
   3   7   9       72.27       98.03     58.20 o
   4   7   9      300.90      280.74     83.49 o
   5   7   9      199.48      270.21     94.02 o
  -3   8   9      284.35      274.88     57.32 o
  -2   8   9      172.77      169.17     45.67 o
  -1   8   9      306.15      293.69     50.66 o
   0   8   9      463.18      447.58     62.31 o
   1   8   9      145.13      156.53     52.41 o
   2   8   9      802.78      685.02    108.74 o
   3   8   9        2.20      -33.37     38.85 o
   4   8   9       36.01       80.47     60.73 o
  -2   9   9       68.97       67.91     60.66 o
  -1   9   9       94.41       80.08     40.85 o
   0   9   9       74.78       29.43     29.64 o
   1   9   9      149.30      110.39     51.10 o
   2   9   9      541.21      515.50    100.42 o
   3   9   9      109.98       79.85     58.58 o
   0  10   9      199.95      220.91     71.96 o
   1  10   9       25.35       35.99     39.55 o
  -1  -8  10      319.52      325.97     66.93 o
   0  -8  10        1.76       44.94     27.62 o
   1  -8  10       28.79       -5.47     28.71 o
   2  -8  10        6.24       20.59     95.14 o
   3  -8  10       93.22       53.26     48.85 o
  -3  -7  10       45.61       41.61     31.56 o
  -2  -7  10       67.46       77.65     46.33 o
  -1  -7  10      220.99      308.67     67.00 o
   0  -7  10       53.66       91.03     33.79 o
   1  -7  10      389.42      437.62     57.09 o
   2  -7  10       79.06       32.29     42.28 o
   3  -7  10       89.82       38.69     35.01 o
   4  -7  10       16.02       48.31     87.98 o
  -4  -6  10      132.83       83.11     61.36 o
  -3  -6  10       91.36       70.06     28.03 o
  -2  -6  10      108.45      144.07     32.70 o
  -1  -6  10       70.13       50.10     28.28 o
   0  -6  10      133.66      120.95     32.88 o
   1  -6  10      720.33      842.84     77.11 o
   2  -6  10      234.76      115.34     44.59 o
   3  -6  10      656.63      454.30    198.58 o
   4  -6  10       92.89      194.00     54.30 o
   5  -6  10      134.09      102.82     62.44 o
  -4  -5  10       67.96       29.44     22.26 o
  -3  -5  10      339.53      333.45     39.15 o
  -2  -5  10      123.29      110.08     27.93 o
  -1  -5  10      236.89      320.94     47.46 o
   0  -5  10      112.35      136.94     35.04 o
   1  -5  10      232.18      272.48     49.37 o
   2  -5  10       34.13      -43.89     44.49 o
   3  -5  10      778.37      860.96     93.42 o
   4  -5  10      247.51      247.32     77.68 o
   5  -5  10      410.20      290.96     84.51 o
  -5  -4  10       84.03       99.65     40.43 o
  -4  -4  10      235.53      195.17     46.30 o
  -3  -4  10      301.62      263.80     56.32 o
  -2  -4  10      343.63      308.89     53.75 o
  -1  -4  10      442.53      412.32     65.55 o
   0  -4  10      184.95      163.73     36.12 o
   1  -4  10      382.09      435.31     60.33 o
   2  -4  10       20.47      -57.76     78.11 o
   3  -4  10      102.00      131.54     49.90 o
   4  -4  10      279.74      258.30     80.29 o
   5  -4  10      487.41      500.61     98.83 o
   6  -4  10      297.37      251.39     78.37 o
  -5  -3  10       31.42       32.75     30.37 o
  -4  -3  10      193.35      157.90     43.24 o
  -3  -3  10      332.86      283.56     40.03 o
  -2  -3  10      502.35      422.57     58.03 o
  -1  -3  10     1023.73     1139.88     76.79 o
   0  -3  10      371.18      376.79     47.40 o
   1  -3  10     1157.22     1396.40    104.98 o
   2  -3  10      250.47      201.92    133.61 o
   3  -3  10      161.27      148.04     60.89 o
   4  -3  10       11.95       16.01     36.52 o
   5  -3  10       82.52      134.39     64.25 o
   6  -3  10      384.73      341.20     84.38 o
  -5  -2  10       79.14       42.03     43.59 o
  -4  -2  10      192.26      154.88     42.95 o
  -3  -2  10      302.73      282.28     39.05 o
  -2  -2  10      199.05       84.44     37.78 o
  -1  -2  10      279.69      301.82     54.09 o
   0  -2  10      522.73      544.50     77.04 o
   1  -2  10      615.72      617.40     60.48 o
   2  -2  10     1120.89     1097.89    239.51 o
   3  -2  10      887.61      959.55    129.00 o
   4  -2  10      577.59      610.22    102.33 o
   5  -2  10        7.44       59.79     49.36 o
   6  -2  10      142.73      104.85     58.50 o
  -5  -1  10      202.77      230.83     49.66 o
  -4  -1  10      257.86      241.82     48.38 o
  -3  -1  10      477.88      405.66     76.97 o
  -2  -1  10      350.62      262.34     36.46 o
  -1  -1  10      204.23      255.04     36.81 o
   0  -1  10      251.27      328.88     41.40 o
   1  -1  10      343.05      405.49     48.05 o
   2  -1  10      876.88      953.46    129.24 o
   3  -1  10      859.68      956.60    122.63 o
   4  -1  10     1506.24     1586.72    155.09 o
   5  -1  10      145.31      105.68     56.45 o
   6  -1  10       99.81      127.81     64.11 o
  -5   0  10      362.36      404.16     62.40 o
  -4   0  10      313.67      272.56     47.57 o
  -3   0  10       91.75       94.61     31.51 o
  -2   0  10      675.12      580.67     39.61 o
  -1   0  10      568.15      606.51     77.97 o
   0   0  10     1795.08     2002.81    112.97 o
   1   0  10      123.62       70.32     16.68 o
   2   0  10       78.87      161.99     69.00 o
   3   0  10      181.27      168.33     60.48 o
   4   0  10      824.70      855.38    116.67 o
   5   0  10      266.10      305.14     72.12 o
   6   0  10      725.47      786.70    119.58 o
   7   0  10       41.36       87.04     50.81 o
  -5   1  10      139.39      117.65     36.76 o
  -4   1  10      111.36      100.55     34.28 o
  -3   1  10      400.88      369.41     50.06 o
  -2   1  10      673.29      598.50     49.61 o
  -1   1  10      823.98      791.05     65.20 o
   0   1  10     2157.24     2597.19    119.12 o
   1   1  10      906.39      781.50     89.26 o
   2   1  10      617.83      596.60    100.64 o
   3   1  10      182.65      181.01     56.89 o
   4   1  10      187.11      162.65     56.00 o
   5   1  10      196.04      225.35     66.01 o
   6   1  10      584.82      666.96    112.24 o
   7   1  10       38.03      150.06     70.08 o
  -5   2  10       81.48       68.06     31.26 o
  -4   2  10      388.24      371.00     53.07 o
  -3   2  10      460.84      461.29     51.80 o
  -2   2  10       98.77       68.97     25.20 o
  -1   2  10      776.87      706.08     47.61 o
   0   2  10     1080.04     1221.49     75.68 o
   1   2  10      167.81      151.39     23.17 o
   2   2  10     1160.63     1298.02    143.45 o
   3   2  10       49.78       10.77     38.04 o
   4   2  10      603.01      653.16     98.76 o
   5   2  10       27.55       50.37     38.07 o
   6   2  10      228.70      244.09     71.47 o
  -5   3  10      231.12       82.76     54.32 o
  -4   3  10      509.52      457.90     95.73 o
  -3   3  10       63.76       63.42     26.02 o
  -2   3  10      603.43      580.50     50.04 o
  -1   3  10      493.57      467.32     36.72 o
   0   3  10       82.00       62.76     20.96 o
   1   3  10      295.11      248.19     27.93 o
   2   3  10     1087.03     1067.66    127.29 o
   3   3  10      238.00      267.16     64.19 o
   4   3  10     1475.10     1822.69    159.39 o
   5   3  10       99.35       39.10     37.26 o
   6   3  10      209.38      285.50     82.34 o
  -5   4  10      260.78      223.71     74.54 o
  -4   4  10      408.34      416.80     90.39 o
  -3   4  10      164.68       74.15     43.82 o
  -2   4  10     1018.47      932.87    118.12 o
  -1   4  10       33.26       44.72     16.57 o
   0   4  10      340.42      368.72     39.02 o
   1   4  10      548.55      583.59    155.10 o
   2   4  10       84.03       -2.62     40.18 o
   3   4  10       47.76        3.36     36.47 o
   4   4  10     1006.91     1207.01    129.17 o
   5   4  10       16.20       45.76     43.04 o
   6   4  10      579.51      606.94    108.00 o
  -5   5  10       79.88      116.33     57.87 o
  -4   5  10        5.36      -41.77     46.71 o
  -3   5  10      922.44      956.57    127.43 o
  -2   5  10      873.38      769.71    107.29 o
  -1   5  10       31.27       13.46     18.74 o
   0   5  10     1530.44     1407.68     62.34 o
   1   5  10       11.23       12.79     17.63 o
   2   5  10      342.53      164.79     53.18 o
   3   5  10        8.23       10.52     39.82 o
   4   5  10      102.57      112.50     49.35 o
   5   5  10        7.76       35.53     38.71 o
   6   5  10      671.03      889.18    125.49 o
  -4   6  10      145.11      175.44     61.97 o
  -3   6  10      303.89      257.39     70.88 o
  -2   6  10       58.92       82.83     35.00 o
  -1   6  10      242.47      262.58     47.48 o
   0   6  10      771.07      713.76     46.10 o
   1   6  10       10.17       37.41     19.50 o
   2   6  10     1071.71      894.12    153.44 o
   3   6  10       11.29       58.54     44.46 o
   4   6  10      345.25      381.20     79.68 o
   5   6  10       27.59       44.65     40.83 o
  -4   7  10      221.30      210.70     69.83 o
  -3   7  10      111.12       70.79     47.84 o
  -2   7  10      330.78      290.69     55.69 o
  -1   7  10      129.72       92.07     31.70 o
   0   7  10       43.96       35.51     17.33 o
   1   7  10       77.31       81.61     45.76 o
   2   7  10      536.05      476.37     90.53 o
   3   7  10      123.88      170.70     64.57 o
   4   7  10      876.23      980.59    144.69 o
  -3   8  10      163.41      193.46     52.70 o
  -2   8  10      430.52      441.68     66.22 o
  -1   8  10       74.85       17.28     25.70 o
   0   8  10      578.22      539.73     67.89 o
   1   8  10       63.59      -15.81     31.47 o
   2   8  10      160.58      229.72     66.09 o
   3   8  10       23.60      -30.39     42.53 o
   4   8  10      400.71      406.78     96.43 o
  -1   9  10      105.38      135.93     63.50 o
   0   9  10      381.71      347.61     94.93 o
   1   9  10       60.69       19.69     32.18 o
   2   9  10       92.04       36.40     41.75 o
   3   9  10       15.85       19.54     48.70 o
   0  -8  11       60.49       27.90     37.01 o
   1  -8  11      239.64      198.64     76.06 o
  -2  -7  11       11.12        8.89     31.16 o
  -1  -7  11      217.86      220.61     60.27 o
   0  -7  11       68.35       60.34     31.97 o
   1  -7  11        1.85       -8.04     29.95 o
   2  -7  11       85.34       82.34     33.52 o
   3  -7  11      387.23      466.70     69.73 o
  -3  -6  11       31.62       23.22     23.56 o
  -2  -6  11       10.28       44.80     30.90 o
  -1  -6  11      263.30      309.79     51.16 o
   0  -6  11       50.88       18.22     26.36 o
   1  -6  11      143.36       96.93     32.73 o
   2  -6  11        2.85      -21.35     47.85 o
   3  -6  11       15.05      -64.92     97.83 o
   4  -6  11      115.55      150.86     87.78 o
  -4  -5  11        8.22        7.87     31.51 o
  -3  -5  11       57.56       94.92     30.30 o
  -2  -5  11      175.59      230.75     53.86 o
  -1  -5  11      354.93      367.10     53.99 o
   0  -5  11      303.33      295.54     46.13 o
   1  -5  11      830.67      953.64     80.12 o
   2  -5  11      106.09       78.38     40.60 o
   3  -5  11       86.19      111.64    139.20 o
   4  -5  11        6.26        5.36     47.96 o
   5  -5  11        8.49       13.78     42.78 o
  -4  -4  11       22.88      -24.27     31.46 o
  -3  -4  11      158.95      100.75     27.13 o
  -2  -4  11      171.97      184.61     46.43 o
  -1  -4  11      157.23      161.87     37.61 o
   0  -4  11      188.40      187.90     37.74 o
   1  -4  11      299.55      423.88     70.22 o
   2  -4  11      440.69      332.49     49.15 o
   3  -4  11      675.42      692.53    174.92 o
   4  -4  11       45.76      -64.98     64.98 o
   5  -4  11       60.24      108.39     61.95 o
  -4  -3  11      106.72       54.25     30.68 o
  -3  -3  11      335.79      344.56     44.91 o
  -2  -3  11      303.04      281.56     51.18 o
  -1  -3  11      239.17      281.59     43.16 o
   0  -3  11       57.22        9.44     26.10 o
   1  -3  11      329.04      374.28     60.20 o
   2  -3  11      268.80       58.27     56.27 o
   3  -3  11      314.20      379.47     96.37 o
   4  -3  11      396.95      375.50     92.35 o
   5  -3  11      211.28      186.11     70.86 o
   6  -3  11      191.05      309.41     91.63 o
  -5  -2  11      168.47      185.91     52.90 o
  -4  -2  11      185.12      131.96     39.42 o
  -3  -2  11      231.50      268.88     52.44 o
  -2  -2  11      353.43      336.71     59.89 o
  -1  -2  11      349.81      359.76     55.84 o
   0  -2  11      914.42      987.61     71.96 o
   1  -2  11      209.65      298.17     46.49 o
   2  -2  11        0.09      -78.88     78.88 o
   3  -2  11       90.34       91.50     56.36 o
   4  -2  11      284.56      212.91     72.89 o
   5  -2  11      285.26      272.70     77.79 o
   6  -2  11      370.73      359.91     90.14 o
  -5  -1  11      132.43      120.19     40.89 o
  -4  -1  11      227.48      164.81     42.89 o
  -3  -1  11      194.62      175.09     60.63 o
  -2  -1  11      462.82      391.94     37.56 o
  -1  -1  11      689.87      758.22     59.25 o
   0  -1  11     1069.22     1184.15     75.22 o
   1  -1  11      771.20     1008.46     95.94 o
   2  -1  11      565.09      279.89     72.90 o
   3  -1  11       67.03      134.82     67.52 o
   4  -1  11       22.57      -40.93     48.77 o
   5  -1  11      112.01       75.08     51.54 o
   6  -1  11      111.37      160.31     64.20 o
  -5   0  11       85.74       73.66     38.52 o
  -4   0  11      182.20      125.48     38.00 o
  -3   0  11      194.60      206.55     57.00 o
  -2   0  11      337.22      277.31     45.69 o
  -1   0  11      258.25      256.02     47.56 o
   0   0  11      498.27      583.29     67.13 o
   1   0  11      664.02      743.39     79.23 o
   2   0  11      867.44      581.20    105.32 o
   3   0  11      108.62        2.74     43.23 o
   4   0  11      830.96      878.24    123.84 o
   5   0  11       37.42       48.57     48.43 o
   6   0  11      115.27      152.88     65.38 o
  -5   1  11      231.43      225.17     47.81 o
  -4   1  11      207.23      149.28     41.36 o
  -3   1  11       83.64       75.20     47.63 o
  -2   1  11      850.99      754.28     67.37 o
  -1   1  11       96.49      115.92     32.68 o
   0   1  11      127.93      159.72     37.97 o
   1   1  11      245.15      250.20     34.51 o
   2   1  11      845.20      604.39    108.83 o
   3   1  11      388.27      427.94     95.55 o
   4   1  11     1288.59     1278.44    150.58 o
   5   1  11       43.50       83.53     47.80 o
   6   1  11      220.97      239.09     71.94 o
  -5   2  11      450.73      447.47    102.80 o
  -4   2  11      270.79      231.81     78.07 o
  -3   2  11      306.27      300.25     44.38 o
  -2   2  11      908.66      919.83     69.62 o
  -1   2  11      303.39      228.43     31.07 o
   0   2  11     1370.63     1497.76     67.80 o
   1   2  11       22.25       28.20     15.31 o
   2   2  11       21.46      -60.50     60.50 o
   3   2  11       65.95       41.02     39.27 o
   4   2  11      668.47      697.53    109.75 o
   5   2  11      112.32      209.67     68.36 o
   6   2  11      419.64      600.24    112.63 o
  -5   3  11      242.63      250.13     84.69 o
  -4   3  11       85.16      140.35     57.66 o
  -3   3  11      338.51      316.26     76.65 o
  -2   3  11      332.62      339.41     75.89 o
  -1   3  11      193.02      193.82     42.44 o
   0   3  11     1456.74     1508.77     93.81 o
   1   3  11      235.79      215.25     27.97 o
   2   3  11      822.36      434.02     82.54 o
   3   3  11       58.17       23.92     44.84 o
   4   3  11       42.15       15.09     35.18 o
   5   3  11       21.61       24.88     40.65 o
   6   3  11      299.77      377.03     88.91 o
  -4   4  11      137.63      164.47     59.95 o
  -3   4  11       68.51      107.38     52.91 o
  -2   4  11      236.75      201.44     59.67 o
  -1   4  11      367.96      383.92     43.52 o
   0   4  11      526.01      577.69     86.60 o
   1   4  11       66.03       75.47     42.37 o
   2   4  11     1290.26      878.42    122.96 o
   3   4  11        9.39       39.25     39.49 o
   4   4  11      383.91      403.92     90.88 o
   5   4  11       19.88       -4.40     37.75 o
   6   4  11       90.12      116.60     59.77 o
  -4   5  11      263.06      185.34     64.84 o
  -3   5  11        1.56      -33.56     38.59 o
  -2   5  11      675.35      699.02    109.32 o
  -1   5  11      168.50      172.36     31.97 o
   0   5  11       23.43       28.36     16.22 o
   1   5  11      233.97      214.57     45.11 o
   2   5  11      878.45      885.00    120.48 o
   3   5  11       37.00       54.03     51.02 o
   4   5  11      730.14      774.50    114.53 o
   5   5  11       12.06       64.19     48.80 o
  -4   6  11      124.36      140.74     59.18 o
  -3   6  11      122.71      102.29     55.09 o
  -2   6  11      719.86      681.08     78.33 o
  -1   6  11        1.19       23.92     24.12 o
   0   6  11      541.77      519.00     41.21 o
   1   6  11      169.46      158.33     28.98 o
   2   6  11       32.20       55.45     46.04 o
   3   6  11       32.53      -31.76     36.43 o
   4   6  11      371.67      481.34     94.70 o
   5   6  11       74.53       96.79     52.54 o
  -3   7  11      293.72      263.34     53.86 o
  -2   7  11      226.65      206.86     49.91 o
  -1   7  11      228.47      215.39     44.45 o
   0   7  11      569.90      546.65     63.14 o
   1   7  11       58.21       31.68     32.53 o
   2   7  11      470.02      426.10     86.26 o
   3   7  11        0.09        9.74     41.33 o
  -2   8  11       22.33       34.93     29.82 o
  -1   8  11      191.12      204.04     46.59 o
   0   8  11      218.49      162.32     67.26 o
   1   8  11       53.58        7.05     32.00 o
   2   8  11      609.02      535.64     98.78 o
   3   8  11       24.45      123.22     65.21 o
   0   9  11       11.05       45.92     56.64 o
   1   9  11       61.79       -7.17     35.55 o
   0  -7  12       58.81       12.06     28.50 o
   1  -7  12      387.09      368.10     57.62 o
   2  -7  12        2.50       17.61     42.77 o
  -2  -6  12       46.18       30.12     36.22 o
  -1  -6  12        0.91       18.48     29.88 o
   0  -6  12       37.90        2.06     30.21 o
   1  -6  12      151.76      174.52     40.81 o
   2  -6  12       38.65       93.86     37.65 o
   3  -6  12      221.52      210.30     59.19 o
  -3  -5  12      131.04      169.80     41.20 o
  -2  -5  12       72.05       60.00     53.07 o
  -1  -5  12      377.32      375.09     65.78 o
   0  -5  12       35.92       22.18     42.18 o
   1  -5  12       11.51      -31.88     31.88 o
   2  -5  12       64.25      106.89     36.67 o
   3  -5  12      209.31       19.78     56.63 o
   4  -5  12      244.93      168.14     83.09 o
  -3  -4  12      111.49       85.39     36.45 o
  -2  -4  12      149.85      148.38     51.38 o
  -1  -4  12      445.00      505.35     59.51 o
   0  -4  12      133.38       89.38     32.71 o
   1  -4  12      215.99      212.85     55.52 o
   2  -4  12       92.99       57.29     33.43 o
   3  -4  12       22.32      -84.05     84.05 o
   4  -4  12      120.21      194.04     80.50 o
   5  -4  12      377.52      362.84    101.53 o
  -4  -3  12       78.82       37.33     37.11 o
  -3  -3  12       97.53       83.42     57.97 o
  -2  -3  12      140.09      185.90     41.60 o
  -1  -3  12      318.08      323.68     47.40 o
   0  -3  12       98.74      100.16     31.05 o
   1  -3  12      895.57     1018.11     94.47 o
   2  -3  12      422.34      249.44     57.81 o
   3  -3  12      224.30      199.04     75.58 o
   4  -3  12       92.34       36.55     43.19 o
   5  -3  12       43.09      -54.93     56.67 o
  -4  -2  12       24.28       34.24     31.25 o
  -3  -2  12       95.89       86.80     52.34 o
  -2  -2  12      236.72      204.62     31.74 o
  -1  -2  12      154.58      147.35     43.21 o
   0  -2  12       89.85      100.47     30.18 o
   1  -2  12      137.89      222.98     42.03 o
   2  -2  12      410.59      165.30     46.59 o
   3  -2  12      704.70      709.88    131.65 o
   4  -2  12      279.10      128.14     67.82 o
   5  -2  12       89.67       90.68     58.75 o
  -4  -1  12      271.82      167.25     45.60 o
  -3  -1  12      212.80      174.12     41.27 o
  -2  -1  12      350.51      313.21     51.02 o
  -1  -1  12      611.61      707.35     59.74 o
   0  -1  12      199.88      269.11     52.35 o
   1  -1  12       45.83       91.61     43.40 o
   2  -1  12      382.74      161.68     37.07 o
   3  -1  12      332.16      401.55     97.22 o
   4  -1  12      444.68      369.22     91.89 o
   5  -1  12      260.17      290.31     84.05 o
   6  -1  12      141.03      150.17     67.18 o
  -4   0  12      207.78      208.44     44.89 o
  -3   0  12      381.31      391.98     60.82 o
  -2   0  12      202.55      138.23     32.76 o
  -1   0  12      296.92      316.51     52.81 o
   0   0  12      327.20      387.71     58.58 o
   1   0  12       98.25      199.82     51.14 o
   2   0  12       27.14      -62.83     72.04 o
   3   0  12       38.28      108.91     68.09 o
   4   0  12      201.79      137.36     59.41 o
   5   0  12      348.50      359.08     91.25 o
   6   0  12      349.62      444.56    102.07 o
  -4   1  12      199.02      145.78     41.17 o
  -3   1  12       55.11       48.76     32.33 o
  -2   1  12      109.24      131.96     32.87 o
  -1   1  12      430.78      386.38     43.11 o
   0   1  12      613.86      837.15     77.03 o
   1   1  12      198.05      291.31     66.70 o
   2   1  12      992.30      605.59    115.30 o
   3   1  12      142.58      177.15     70.81 o
   4   1  12       16.48        4.00     38.75 o
   5   1  12       24.45      -18.15     49.25 o
   6   1  12       93.02      113.83     68.32 o
  -4   2  12      365.85      263.54     79.98 o
  -3   2  12       89.17       13.83     40.95 o
  -2   2  12      174.36      123.86     54.48 o
  -1   2  12      430.38      405.41     40.87 o
   0   2  12      329.10      395.43     38.51 o
   1   2  12      184.44      272.78     98.52 o
   2   2  12     1188.65      793.43    123.79 o
   3   2  12      139.68      141.43     61.87 o
   4   2  12      736.06      691.59    123.35 o
   5   2  12       77.67       41.29     43.49 o
   6   2  12       39.37      111.31     68.06 o
  -4   3  12      240.32      206.04     76.19 o
  -3   3  12      129.07      145.71     61.00 o
  -2   3  12      416.45      394.25     88.76 o
  -1   3  12      193.75      166.14     40.79 o
   0   3  12       90.96      125.64     30.87 o
   1   3  12      122.74      195.70     84.97 o
   2   3  12      332.67      176.74     64.47 o
   3   3  12      166.80      185.17     69.93 o
   4   3  12      830.26      953.90    139.67 o
   5   3  12       94.39       65.35     44.80 o
  -4   4  12       12.70       32.08     44.81 o
  -3   4  12      302.49      301.82     82.84 o
  -2   4  12      541.65      498.49     92.41 o
  -1   4  12       90.36       79.83     26.73 o
   0   4  12      430.26      488.25     47.81 o
   1   4  12       67.04       74.50     46.09 o
   2   4  12      292.80      302.41     81.64 o
   3   4  12       60.48       18.13     39.69 o
   4   4  12      424.07      425.50    101.27 o
   5   4  12       15.88       -2.22     40.27 o
  -3   5  12      456.95      441.47     95.31 o
  -2   5  12      166.87      147.67     58.86 o
  -1   5  12      142.04      117.99     36.22 o
   0   5  12      343.99      334.91     42.82 o
   1   5  12       30.06       22.85     33.98 o
   2   5  12     1052.01     1261.92    154.16 o
   3   5  12        5.88      -52.91     52.91 o
   4   5  12       13.19       29.63     47.64 o
   5   5  12       24.80      -40.34     49.66 o
  -3   6  12       97.18       70.00     48.89 o
  -2   6  12       89.48      136.87     65.31 o
  -1   6  12      267.72      198.05     71.43 o
   0   6  12      230.27      228.41     34.58 o
   1   6  12       44.63       51.20     19.41 o
   2   6  12      927.96     1230.58    143.18 o
   3   6  12       24.37      -65.22     65.22 o
   4   6  12      385.26      458.48     98.60 o
  -2   7  12      112.60      116.65     41.88 o
  -1   7  12       97.64       86.99     36.52 o
   0   7  12        1.17      -10.89     20.76 o
   1   7  12       37.43        9.30     33.64 o
   2   7  12      228.19      166.50     60.70 o
   3   7  12        7.61       62.72     50.99 o
  -1   8  12      102.78       94.74     60.89 o
   0   8  12      404.60      340.63     84.75 o
   2   8  12       95.20       64.09     48.40 o
   0  -6  13        1.34        5.79     29.89 o
   1  -6  13       72.99       32.34     33.65 o
   2  -6  13        1.97       72.91     35.80 o
  -2  -5  13      151.87      167.62     53.00 o
  -1  -5  13       10.81      -29.37     29.37 o
   0  -5  13      132.70      161.72     39.55 o
   1  -5  13      248.29      337.79     55.48 o
   2  -5  13       82.29      152.30     51.13 o
   3  -5  13      295.04      169.63     53.39 o
  -2  -4  13       56.43       36.53     39.04 o
  -1  -4  13       27.66       17.51     38.15 o
   0  -4  13      101.88      148.98     37.85 o
   1  -4  13      105.27      102.81     32.61 o
   2  -4  13      136.46      235.82     48.92 o
   3  -4  13      426.43      208.94     55.18 o
   4  -4  13       13.79      -14.74     44.01 o
  -3  -3  13      154.29      188.57     50.70 o
  -2  -3  13       19.98       56.11     50.54 o
  -1  -3  13      131.53      174.86     51.82 o
   0  -3  13       71.43       82.44     28.52 o
   1  -3  13      112.41      107.23     44.73 o
   2  -3  13      157.54      120.62     85.74 o
   3  -3  13       87.44      -78.28     78.28 o
   4  -3  13      110.38       91.23     64.35 o
  -3  -2  13       95.02       92.36     39.15 o
  -2  -2  13      179.33      175.54     39.38 o
  -1  -2  13      177.19      268.01     41.70 o
   0  -2  13      294.02      354.53     50.30 o
   1  -2  13      174.87      211.60     54.19 o
   2  -2  13      201.64      189.68     53.89 o
   3  -2  13        9.76      -76.07     76.07 o
   4  -2  13       25.14       53.40     54.86 o
   5  -2  13      123.57      102.74     62.23 o
  -4  -1  13      119.83       64.66     34.30 o
  -3  -1  13      142.00      199.31     49.51 o
  -2  -1  13      138.26      161.70     34.47 o
  -1  -1  13      201.54      266.65     40.84 o
   0  -1  13      384.13      440.82     66.28 o
   1  -1  13      715.71      938.80     96.30 o
   2  -1  13      614.95      562.34     79.30 o
   3  -1  13      304.01      182.94     72.55 o
   4  -1  13      165.39      275.20     92.47 o
   5  -1  13        8.20      -17.93     59.64 o
  -4   0  13       59.70       35.22     28.92 o
  -3   0  13      289.68      255.10     51.69 o
  -2   0  13      106.13       64.78     27.12 o
  -1   0  13       57.46       25.34     53.72 o
   0   0  13       54.23       33.64     27.71 o
   1   0  13      345.50      452.80     67.66 o
   2   0  13      339.18      303.51     59.03 o
   3   0  13      557.28      456.15    107.89 o
   4   0  13      364.03      485.47    112.78 o
   5   0  13      113.94       97.19     61.26 o
  -4   1  13      128.04       60.08     52.36 o
  -3   1  13      104.20      115.13     58.58 o
  -2   1  13      146.31       93.69     30.38 o
  -1   1  13      245.73      276.60     38.75 o
   0   1  13      307.14      341.96     53.14 o
   1   1  13       74.31       73.86     56.68 o
   2   1  13       20.88       37.12     30.00 o
   3   1  13      300.77      217.99     77.51 o
   4   1  13      305.23      270.96     82.25 o
   5   1  13       54.95       56.85     49.41 o
  -4   2  13      148.51      198.56     74.43 o
  -3   2  13      274.52      117.71     55.24 o
  -2   2  13      240.25      183.29     66.93 o
  -1   2  13      104.33       75.96     37.69 o
   0   2  13      703.96      802.59    128.70 o
   1   2  13      218.73      324.47     92.06 o
   2   2  13      170.28      163.16     42.98 o
   3   2  13       28.51      -33.20     51.74 o
   4   2  13       92.20      190.15     77.33 o
   5   2  13       32.15       38.40     49.49 o
  -3   3  13      160.32      154.29     62.53 o
  -2   3  13      102.02      110.55     54.23 o
  -1   3  13      173.90      127.65     45.83 o
   0   3  13      723.12      705.51    143.11 o
   1   3  13      144.08      338.99     90.33 o
   2   3  13      609.18      681.70    123.67 o
   3   3  13      116.70        1.27     45.55 o
   4   3  13       35.11      137.52     68.70 o
   5   3  13       38.44      -35.89     50.72 o
  -3   4  13       39.91       89.58     52.10 o
  -2   4  13      164.35      128.02     60.14 o
  -1   4  13       99.33      139.59     38.43 o
   0   4  13      171.47      167.89     31.92 o
   1   4  13      178.94      160.56     68.59 o
   2   4  13      516.92      632.05    125.03 o
   3   4  13       69.56      -68.30     68.30 o
   4   4  13      323.69      528.12    116.28 o
   5   4  13        2.12       10.88     46.82 o
  -3   5  13      109.70      134.41     62.79 o
  -2   5  13      253.18      243.57     71.98 o
  -1   5  13       24.91        2.61     19.67 o
   0   5  13      470.82      501.85     51.57 o
   1   5  13      127.03      105.50     35.28 o
   2   5  13      106.31      189.77     74.75 o
   3   5  13       11.94      -54.36     54.36 o
   4   5  13      339.23      343.22     95.95 o
  -2   6  13      329.17      293.09     56.32 o
  -1   6  13       25.86       29.45     29.60 o
   0   6  13      740.27      673.02     59.88 o
   1   6  13       96.99      118.43     34.58 o
   2   6  13      193.15      311.35     82.07 o
   3   6  13       64.98      -23.93     53.88 o
  -1   7  13      137.85       74.21     32.11 o
   0   7  13      179.01      296.02     81.72 o
   2   7  13      212.76      179.06     62.47 o
   0  -5  14        9.90       -5.96     27.87 o
   1  -5  14      153.58      153.99     41.55 o
  -1  -4  14      251.14      301.84     52.41 o
   0  -4  14        9.80      -13.80     32.57 o
   1  -4  14      423.38      519.37     64.02 o
   2  -4  14       45.19       70.32     35.36 o
   3  -4  14       44.52       -4.91     87.97 o
  -2  -3  14      112.93      148.12     48.18 o
  -1  -3  14       45.51       79.31     31.56 o
   0  -3  14       83.52      117.42     35.87 o
   1  -3  14      267.75      318.45     54.11 o
   2  -3  14       53.02      124.83     46.94 o
   3  -3  14      278.41      147.36     47.29 o
  -2  -2  14       88.75      123.81     40.59 o
  -1  -2  14       91.45      149.17     48.48 o
   0  -2  14       80.79      141.62     36.46 o
   1  -2  14       38.62       29.96     49.69 o
   2  -2  14       66.43      110.89     49.23 o
   3  -2  14      224.05        9.22     44.40 o
   4  -2  14       94.31       13.38     49.01 o
  -3  -1  14       69.14       61.19     80.64 o
  -2  -1  14      116.42      189.15     47.76 o
  -1  -1  14      167.33      223.53     54.35 o
   0  -1  14      102.05      125.45     42.72 o
   1  -1  14      118.83       66.97    109.96 o
   2  -1  14       26.18       45.21     52.25 o
   3  -1  14       11.88      -83.54     83.54 o
   4  -1  14      209.24      246.14     90.41 o
  -3   0  14       52.56       94.95     58.51 o
  -2   0  14      226.13      222.37     49.39 o
  -1   0  14      210.63      276.27     53.84 o
   0   0  14      538.71      693.38     99.11 o
   1   0  14      244.85      361.00     92.09 o
   2   0  14       90.26      120.36     44.69 o
   3   0  14       19.50      -38.00     70.78 o
   4   0  14       27.60       42.48     59.24 o
  -3   1  14       30.04       63.13     50.44 o
  -2   1  14       28.46      109.81     59.15 o
  -1   1  14      345.04      324.09    100.86 o
   0   1  14      389.56      340.40     92.95 o
   1   1  14      236.99      263.03     76.25 o
   2   1  14      206.20      249.63     57.32 o
   3   1  14       65.54      -69.11     71.15 o
   4   1  14      248.47      352.84    107.32 o
  -3   2  14       14.75       66.15     50.42 o
  -2   2  14      199.55      206.26     68.71 o
  -1   2  14      135.91      133.63     41.17 o
   0   2  14       54.90       30.79     50.21 o
   1   2  14      148.52      223.39     80.40 o
   2   2  14      153.79      202.21     82.68 o
   3   2  14       87.86      -77.09     77.09 o
   4   2  14      739.63      747.21    140.30 o
  -3   3  14      193.65      143.58     66.53 o
  -2   3  14      267.28      264.64     76.16 o
  -1   3  14      185.74      156.34     42.42 o
   0   3  14      163.06      254.49     51.73 o
   1   3  14      123.79      142.39     70.50 o
   2   3  14       11.12       53.17     61.13 o
   3   3  14       39.96      -69.54     69.54 o
   4   3  14      382.98      352.29    101.00 o
  -2   4  14       99.10       38.59     31.92 o
  -1   4  14      103.79       97.06     38.96 o
   0   4  14      210.95      214.87     49.87 o
   1   4  14       51.07       50.35     27.41 o
   2   4  14      222.40      331.06     97.78 o
   3   4  14       13.04      -61.10     66.80 o
   4   4  14        1.91        2.78     41.46 o
  -2   5  14       11.51        7.33     27.06 o
  -1   5  14      179.28      236.59     49.45 o
   0   5  14      244.03      280.60     54.40 o
   1   5  14       28.10       46.27     28.97 o
   2   5  14      335.75      398.11     61.71 o
   3   5  14       12.52       62.37     49.57 o
  -1   6  14       36.45       13.25     24.66 o
   0   6  14       38.27       43.41     34.92 o
   1   6  14      152.08       90.76     43.85 o
   0  -3  15      121.91      144.91     39.08 o
   1  -3  15       86.54        3.91     33.49 o
   2  -3  15       12.04      106.48     47.74 o
  -1  -2  15      166.38      211.00     57.03 o
   0  -2  15       35.70       10.95     77.79 o
   1  -2  15      284.27      281.53     61.25 o
   2  -2  15      144.65      231.44     61.28 o
   3  -2  15       39.15       -8.63     45.25 o
  -2  -1  15       60.70       86.00     37.60 o
  -1  -1  15       12.72       46.66     36.29 o
   0  -1  15       51.71       59.87     38.21 o
   1  -1  15      163.42      239.09     65.22 o
   2  -1  15      126.45      288.96     66.86 o
   3  -1  15      211.19       49.91     41.95 o
  -2   0  15       68.19      124.49     59.33 o
  -1   0  15      102.49      170.35     51.46 o
   0   0  15      167.58      186.59     78.83 o
   1   0  15       13.31       19.88     31.21 o
   2   0  15      180.80      287.25     63.69 o
   3   0  15      229.30      163.23     86.25 o
  -2   1  15      124.69      159.76     70.49 o
  -1   1  15      149.48      163.50     47.11 o
   0   1  15       77.42      108.60     70.57 o
   1   1  15       16.73      -33.33     52.89 o
   2   1  15       43.96      120.96     74.79 o
   3   1  15       74.55       -3.82     55.85 o
  -2   2  15      193.77      194.81     79.84 o
  -1   2  15       55.83       29.86     65.46 o
   0   2  15      375.14      478.32    106.56 o
   1   2  15      106.11       30.96     40.86 o
   2   2  15      206.83      335.07    101.28 o
   3   2  15       33.96      -37.01     62.59 o
  -1   3  15      105.44       74.32     65.10 o
   0   3  15      137.62      104.78     38.61 o
   1   3  15      142.07      198.35     75.74 o
   2   3  15      395.92      561.12    121.27 o
   3   3  15      152.93      206.54     84.58 o
  -1   4  15       68.68      129.10     46.01 o
   0   4  15       60.10      104.62     40.72 o
   1   4  15       62.25       37.74     27.79 o
   2   4  15      106.40      174.65     79.16 o
   1   5  15       61.42       60.88     38.61 o
   0   0  16       44.02       49.06     57.88 o
   1   0  16      117.93      138.58     68.92 o
   0   1  16       64.86       25.55     49.75 o
   1   1  16       55.83       53.91     48.88 o
   2   1  16      181.82      275.65     98.49 o
   1   2  16        2.30      -17.15     39.62 o
 
